# Supplementary material for: Imagined speech event detection from electrocorticography and its transfer between speech modes and subjects
Source: Commun Biol. 2024 Jul 5;7:818. doi: 10.1038/s42003-024-06518-6 (PMC11226700; doi:10.1038/s42003-024-06518-6)
Supplement: Supplementary file 4 — Supplementary Data 1 [file 42003_2024_6518_MOESM4_ESM.xlsx]

## Sheet: P1
Electrodes	Speaking - full spectrum	Listening - full spectrum	Imagining - full spectrum	Speaking - only gamma	Listening - only gamma	Imagining - only gamma	Speaking - only lower	Listening - only lower	Imagining - only lower	Passive - full spectrum	Passive - only gamma	Passive - only lower
RGL1	0.671452	0.60219	0.614789	0.618024	0.603634	0.572403	0.668769	0.520045	0.617565	0.568814	0.534466	0.553677
RGL2	0.615454	0.590687	0.518638	0.592298	0.590332	0.524906	0.579088	0.550459	0.519484	0.603937	0.616884	0.557466
RGL3	0.56454	0.649035	0.578616	0.578062	0.659369	0.511782	0.552474	0.590823	0.553581	0.687433	0.626751	0.648438
RGL4	0.574533	0.551146	0.569076	0.568451	0.535989	0.607621	0.56729	0.505564	0.492482	0.500977	0.463413	0.550192
RGL5	0.654396	0.520861	0.576244	0.657558	0.573273	0.617381	0.622342	0.442907	0.555694	0.436355	0.371582	0.564739
RGL6	0.682458	0.521502	0.498787	0.667718	0.521258	0.468201	0.585354	0.541461	0.527976	0.592201	0.423289	0.606917
RGL7	0.786395	0.615447	0.639034	0.740888	0.579716	0.510091	0.75053	0.563296	0.619513	0.516753	0.521973	0.532782
RGL8	0.678155	0.59507	0.522278	0.640924	0.538709	0.504761	0.619943	0.57768	0.560106	0.582267	0.476478	0.630573
RGL9	0.600431	0.589781	0.464065	0.594989	0.546148	0.551908	0.525392	0.541666	0.483273	0.638133	0.540359	0.625236
RGL10	0.655022	0.557669	0.535383	0.619346	0.57731	0.541706	0.639222	0.546994	0.498971	0.474441	0.445969	0.570666
RGL11	0.597837	0.706536	0.654878	0.618184	0.543122	0.564995	0.595701	0.716729	0.667745	0.637897	0.585634	0.644817
RGL12	0.642685	0.580025	0.594056	0.572738	0.534568	0.531119	0.637074	0.60342	0.58481	0.573983	0.509816	0.607826
RGL13	0.626817	0.573224	0.533986	0.627459	0.501567	0.532093	0.572695	0.593908	0.522094	0.566827	0.417379	0.550293
RGL14	0.630024	0.577019	0.522921	0.636259	0.588583	0.581722	0.573052	0.548622	0.48195	0.499714	0.313443	0.593834
RGL15	0.720068	0.694436	0.636314	0.736993	0.676746	0.590765	0.603651	0.618138	0.606444	0.568326	0.423424	0.648269
RGL16	0.665949	0.595348	0.661643	0.553741	0.540208	0.544464	0.6837	0.585621	0.641534	0.579741	0.405829	0.672363
RGP1	0.55124	0.607278	0.55029	0.555747	0.599717	0.457503	0.523349	0.630037	0.582273	0.627441	0.515894	0.629395
RGP2	0.747978	0.614589	0.747776	0.775581	0.482392	0.754779	0.707601	0.614787	0.659124	0.542194	0.554805	0.548929
RGP3	0.589079	0.576844	0.608356	0.570027	0.546161	0.473715	0.550891	0.571674	0.616701	0.59966	0.639379	0.547111
RGP4	0.545572	0.497754	0.594497	0.567561	0.45425	0.562036	0.561624	0.533306	0.580251	0.540325	0.527664	0.494629
RGP5	0.564197	0.617219	0.531726	0.594026	0.55904	0.567109	0.545105	0.609649	0.465683	0.625572	0.492339	0.611412
RGP6	0.858649	0.664653	0.798324	0.843917	0.635908	0.795805	0.783785	0.653577	0.718146	0.674283	0.646552	0.618955
RGP7	0.579202	0.580726	0.508327	0.566198	0.519441	0.496544	0.525259	0.578097	0.5411	0.533489	0.497188	0.56186
RGP8	0.646209	0.586629	0.597107	0.642961	0.537901	0.507757	0.601339	0.593255	0.608172	0.802583	0.637881	0.741413
RGP9	0.560416	0.639563	0.549445	0.596575	0.652134	0.572145	0.563218	0.634293	0.530016	0.6332	0.625017	0.634547
RGP10	0.613215	0.613686	0.557147	0.621824	0.606152	0.598688	0.548882	0.576187	0.5084	0.485385	0.529129	0.408102
RGP11	0.573177	0.646642	0.56687	0.568943	0.540161	0.540199	0.548839	0.664402	0.591813	0.506381	0.615571	0.463682
RGP12	0.527813	0.544236	0.514907	0.563638	0.551936	0.486288	0.516639	0.552289	0.575638	0.573714	0.70193	0.548222
RGP13	0.461584	0.530372	0.547221	0.465599	0.539706	0.529593	0.455295	0.513044	0.482538	0.529213	0.501515	0.579034
RGP14	0.642533	0.638339	0.60422	0.560083	0.58767	0.545383	0.597699	0.62534	0.580527	0.605031	0.609779	0.463867
RGP15	0.654971	0.602001	0.594019	0.570728	0.527342	0.537497	0.641965	0.61366	0.614808	0.596494	0.583328	0.576172
RGP16	0.57267	0.581553	0.639549	0.57944	0.500881	0.416605	0.566873	0.60719	0.665006	0.561928	0.611177	0.546606
RGP17	0.51051	0.574811	0.626186	0.51549	0.574222	0.556761	0.507384	0.557774	0.65986	0.567905	0.48062	0.572013
RGP18	0.562166	0.505634	0.596225	0.50753	0.535661	0.542074	0.581085	0.499512	0.605783	0.43787	0.483533	0.419383
RGP19	0.605594	0.458833	0.429233	0.595665	0.491142	0.481325	0.549817	0.475526	0.41508	0.499933	0.465063	0.538844
RGP20	0.513829	0.602414	0.568598	0.505176	0.555644	0.606812	0.494727	0.610311	0.486821	0.400508	0.354206	0.539248
RGP21	0.509712	0.549527	0.557551	0.461683	0.54421	0.418131	0.543399	0.556187	0.595342	0.562382	0.59902	0.566255
RGP22	0.671497	0.529117	0.633869	0.602384	0.491734	0.536211	0.618601	0.560369	0.678222	0.536823	0.462453	0.546353
RGP23	0.644271	0.555578	0.724947	0.614062	0.546793	0.729744	0.552207	0.544041	0.57823	0.60951	0.549569	0.674653
RGP24	0.639058	0.612493	0.729799	0.517771	0.54001	0.62773	0.618859	0.603565	0.732483	0.672548	0.665999	0.685648
RGP25	0.581066	0.439232	0.607474	0.54191	0.351954	0.585876	0.600871	0.474462	0.539354	0.506886	0.492945	0.540746
RGP26	0.559358	0.53693	0.525108	0.586455	0.566312	0.533858	0.562777	0.485718	0.52248	0.600098	0.557045	0.619141
RGP27	0.603612	0.500954	0.574388	0.577665	0.527291	0.549537	0.573684	0.511248	0.57084	0.580785	0.545562	0.587318
RGP28	0.605767	0.53241	0.487703	0.614256	0.526624	0.483953	0.572012	0.525134	0.454397	0.569588	0.651064	0.600451
RGP29	0.559108	0.56342	0.503897	0.546582	0.563756	0.51601	0.539379	0.547206	0.518638	0.521535	0.380388	0.553576
RGP30	0.515489	0.49833	0.60661	0.496755	0.511925	0.367657	0.539004	0.479245	0.646405	0.456678	0.505472	0.456745
RGP31	0.631845	0.609739	0.711731	0.671651	0.556951	0.632104	0.529299	0.602014	0.675961	0.66083	0.349357	0.778354
RGP32	0.686293	0.604816	0.645467	0.644186	0.601849	0.574443	0.60623	0.569228	0.587824	0.680681	0.606664	0.656048

## Sheet: P2
Electrodes	Speaking - full spectrum	Listening - full spectrum	Imagining - full spectrum	Speaking - only gamma	Listening - only gamma	Imagining - only gamma	Speaking - only lower	Listening - only lower	Imagining - only lower	Passive - full spectrum	Passive - only gamma	Passive - only lower
LG1	0.52387	0.527681	0.443464	0.545744	0.509091	0.57408	0.505887	0.540933	0.450102	0.578947	0.529331	0.568291
LG2	0.520203	0.485843	0.463689	0.535452	0.478294	0.479931	0.538981	0.520241	0.50367	0.606308	0.539028	0.56567
LG3	0.48821	0.482366	0.50924	0.50962	0.497093	0.460565	0.501243	0.50694	0.515644	0.517749	0.468476	0.536527
LG4	0.490759	0.530823	0.575381	0.49851	0.536686	0.501067	0.527714	0.534826	0.559503	0.515454	0.501559	0.519257
LG5	0.442576	0.534	0.517075	0.524011	0.542644	0.540736	0.404058	0.524838	0.525275	0.488333	0.52486	0.492958
LG6	0.475869	0.531141	0.416524	0.480358	0.560879	0.483862	0.459723	0.482475	0.38698	0.506425	0.463353	0.488247
LG7	0.495982	0.506578	0.487324	0.475045	0.493789	0.516711	0.531706	0.523201	0.453303	0.548126	0.499589	0.579992
LG8	0.428082	0.520301	0.552163	0.526753	0.508585	0.575433	0.444054	0.550247	0.477354	0.549411	0.545127	0.519942
LG9	0.43312	0.533831	0.560623	0.474361	0.569562	0.276225	0.476938	0.502199	0.56372	0.541735	0.488641	0.513381
LG10	0.481038	0.530014	0.479931	0.473747	0.5375	0.52098	0.547179	0.509452	0.466734	0.474335	0.507778	0.467225
LG11	0.5491	0.506917	0.488703	0.510266	0.547579	0.453615	0.524192	0.46621	0.51947	0.494449	0.50245	0.505911
LG12	0.481581	0.533469	0.477354	0.493408	0.502005	0.520433	0.46972	0.516382	0.49443	0.470223	0.472639	0.52856
LG13	0.48069	0.489796	0.541335	0.503059	0.520289	0.548259	0.474509	0.488546	0.577698	0.547543	0.463507	0.552854
LG14	0.438475	0.514788	0.619892	0.47796	0.485811	0.584856	0.416746	0.526142	0.60607	0.530736	0.566423	0.50245
LG15	0.549916	0.549904	0.518064	0.555481	0.476691	0.529413	0.467423	0.564944	0.481051	0.499486	0.459207	0.521519
LG16	0.432436	0.457741	0.478343	0.470829	0.502284	0.466266	0.439582	0.442765	0.515331	0.594401	0.526658	0.603242
LG17	0.465781	0.526165	0.5354	0.386589	0.527848	0.505206	0.490388	0.53087	0.558775	0.515077	0.485951	0.520405
LG18	0.454187	0.481228	0.483471	0.513215	0.474691	0.419985	0.447907	0.461495	0.510672	0.560256	0.514717	0.547954
LG19	0.546197	0.522754	0.60089	0.492458	0.535939	0.498178	0.534864	0.481983	0.595008	0.539645	0.512832	0.524671
LG20	0.520511	0.443394	0.397522	0.505614	0.480643	0.414077	0.510372	0.477366	0.420168	0.551175	0.517407	0.546498

## Sheet: P3
Electrodes	Speaking - full spectrum	Listening - full spectrum	Imagining - full spectrum	Speaking - only gamma	Listening - only gamma	Imagining - only gamma	Speaking - only lower	Listening - only lower	Imagining - only lower	Passive - full spectrum	Passive - only gamma	Passive - only lower
LPG1	0.675194	0.631506	0.57815	0.574452	0.534243	0.60327	0.679896	0.606744	0.533593	0.585475	0.543962	0.579084
LPG2	0.633254	0.610205	0.548495	0.517238	0.600347	0.527811	0.662991	0.601753	0.510865	0.466814	0.499058	0.466488
LPG3	0.766533	0.815759	0.470395	0.777593	0.805061	0.528658	0.706793	0.733987	0.476276	0.536424	0.613967	0.446649
LPG4	0.863501	0.83582	0.546426	0.84811	0.80578	0.529904	0.833798	0.758799	0.562625	0.589535	0.586554	0.567451
LPG5	0.802731	0.768078	0.55951	0.736647	0.689882	0.541318	0.787165	0.742143	0.581664	0.461451	0.447146	0.486654
LPG6	0.799095	0.739563	0.557715	0.709986	0.668368	0.566861	0.764756	0.715409	0.552158	0.406079	0.48578	0.408854
LPG7	0.795666	0.659873	0.558164	0.684368	0.533334	0.384544	0.780006	0.668036	0.595669	0.388758	0.523335	0.373578
LPG8	0.715024	0.663853	0.639254	0.613264	0.568846	0.604192	0.709236	0.655441	0.618272	0.364292	0.315344	0.40207
LPG9	0.792557	0.719345	0.800164	0.688752	0.59877	0.781973	0.790407	0.687882	0.763158	0.69485	0.523969	0.624914
LPG10	0.726755	0.784441	0.62181	0.51165	0.781477	0.617748	0.742966	0.707607	0.553678	0.498544	0.508155	0.514631
LPG11	0.736528	0.830375	0.632601	0.571444	0.806366	0.599108	0.738256	0.785649	0.62824	0.547869	0.486791	0.572557
LPG12	0.789224	0.778393	0.592529	0.709756	0.758517	0.619069	0.754535	0.772937	0.583259	0.65404	0.636445	0.647735
LPG13	0.771606	0.765028	0.550488	0.693354	0.662183	0.516074	0.722527	0.770467	0.584953	0.550079	0.501182	0.514546
LPG14	0.700514	0.644742	0.666891	0.602178	0.623647	0.637161	0.703875	0.605	0.688621	0.526299	0.646981	0.476049
LPG15	0.744321	0.714478	0.593027	0.648911	0.527096	0.53738	0.737269	0.704675	0.616178	0.485163	0.542181	0.469401
LPG16	0.708932	0.719427	0.644338	0.605484	0.567758	0.657222	0.70198	0.730441	0.507102	0.36323	0.40942	0.396502
LPG17	0.620636	0.691356	0.720544	0.486204	0.661418	0.617574	0.623001	0.660866	0.698614	0.541941	0.506305	0.570398
LPG18	0.624919	0.661116	0.616477	0.533664	0.549359	0.557117	0.60702	0.656699	0.624801	0.488435	0.548177	0.491674
LPG19	0.655912	0.587254	0.613387	0.576742	0.568472	0.557491	0.64717	0.585223	0.596367	0.522821	0.64018	0.444387
LPG20	0.731344	0.586084	0.585377	0.614995	0.486785	0.58757	0.728257	0.607193	0.511114	0.42794	0.508241	0.444096
LPG21	0.785153	0.605678	0.53895	0.681302	0.520519	0.492125	0.755479	0.630159	0.584804	0.404108	0.419374	0.419494
LPG22	0.775823	0.664702	0.640775	0.639982	0.540856	0.507277	0.766386	0.667478	0.654256	0.484049	0.452697	0.469487
LPG23	0.790883	0.760366	0.642743	0.762058	0.733504	0.648026	0.772714	0.758971	0.621212	0.554893	0.534197	0.607508
LPG24	0.832319	0.775742	0.639952	0.81278	0.703601	0.675314	0.761145	0.754349	0.631579	0.582528	0.561301	0.625137
LPG25	0.638612	0.622884	0.606733	0.515799	0.580895	0.545455	0.640888	0.630527	0.586	0.531079	0.645748	0.510023
LPG26	0.628853	0.549669	0.605762	0.576601	0.565225	0.484599	0.650509	0.55698	0.605811	0.444285	0.388826	0.487733
LPG27	0.608069	0.510916	0.573116	0.560421	0.458697	0.515276	0.62017	0.524623	0.575359	0.498458	0.487613	0.45489
LPG28	0.667693	0.514337	0.555871	0.618223	0.531388	0.583657	0.678887	0.526314	0.557042	0.608758	0.612116	0.547577
LPG29	0.751136	0.592883	0.648998	0.549976	0.507418	0.625424	0.758059	0.602028	0.688148	0.474729	0.5337	0.444559
LPG30	0.662943	0.631778	0.544632	0.554665	0.60935	0.532945	0.679151	0.639192	0.554949	0.518469	0.50771	0.476425
LPG31	0.694536	0.714269	0.539025	0.689184	0.664974	0.552731	0.695636	0.702207	0.547797	0.562209	0.541701	0.513209
LPG32	0.782428	0.655814	0.603344	0.765192	0.572416	0.608802	0.65164	0.623018	0.595494	0.494278	0.499006	0.530736
LPG33	0.653084	0.548412	0.552058	0.547825	0.5251	0.557591	0.624267	0.486891	0.560681	0.621659	0.797149	0.533666
LPG34	0.692281	0.541642	0.580567	0.57892	0.544843	0.610845	0.694493	0.5373	0.544532	0.527652	0.584892	0.483039
LPG35	0.642674	0.585897	0.5233	0.560534	0.542064	0.571421	0.637346	0.561221	0.507302	0.566149	0.591883	0.549531
LPG36	0.65338	0.53537	0.592803	0.507476	0.441114	0.545579	0.664619	0.546715	0.54695	0.529965	0.599113	0.488744
LPG37	0.694296	0.623407	0.665969	0.530077	0.573493	0.48764	0.695244	0.631662	0.661384	0.43051	0.474575	0.425062
LPG38	0.602574	0.605994	0.474606	0.51474	0.541633	0.502791	0.633004	0.617933	0.534116	0.616554	0.690789	0.604766
LPG39	0.631701	0.650199	0.602696	0.600296	0.624496	0.672872	0.621376	0.636792	0.573016	0.551467	0.501782	0.568017
LPG40	0.648963	0.661954	0.630458	0.578289	0.653239	0.630408	0.618227	0.630868	0.572144	0.417575	0.490663	0.41127
LPG41	0.680458	0.480979	0.588168	0.544084	0.492863	0.525967	0.68929	0.485817	0.610795	0.593099	0.55724	0.545453
LPG42	0.703918	0.525725	0.526839	0.563679	0.527461	0.490406	0.716638	0.482993	0.536658	0.551004	0.468356	0.589861
LPG43	0.665121	0.592151	0.658543	0.567179	0.500909	0.549342	0.675553	0.591746	0.599208	0.504523	0.529862	0.506151
LPG44	0.663817	0.616705	0.650867	0.593147	0.538403	0.642644	0.629249	0.636538	0.654506	0.529211	0.490903	0.534317
LPG45	0.732271	0.676138	0.682915	0.691039	0.631107	0.698415	0.699571	0.666161	0.638532	0.436472	0.313648	0.523198
LPG46	0.640709	0.617006	0.532895	0.593019	0.514204	0.530627	0.626053	0.623153	0.545355	0.600072	0.617547	0.605606
LPG47	0.581235	0.627709	0.664723	0.514269	0.61539	0.541094	0.599035	0.633622	0.619219	0.54511	0.513569	0.547954
LPG48	0.669818	0.652228	0.624551	0.605214	0.57291	0.595719	0.644681	0.631681	0.594523	0.628941	0.56166	0.640591
LPG49	0.706121	0.557631	0.605936	0.599323	0.527199	0.556469	0.709942	0.575609	0.628912	0.55085	0.686112	0.502827
LPG50	0.728145	0.645458	0.694453	0.572236	0.548714	0.693331	0.726485	0.643812	0.6562	0.567863	0.582648	0.516961
LPG51	0.688339	0.571597	0.642768	0.587823	0.53848	0.431694	0.696659	0.587515	0.632576	0.449955	0.436232	0.451429
LPG52	0.651767	0.620027	0.637635	0.624852	0.585454	0.535362	0.679728	0.618543	0.654954	0.507333	0.496522	0.45489
LPG53	0.654399	0.636226	0.549766	0.590279	0.499319	0.482855	0.661994	0.641855	0.563547	0.560376	0.523318	0.604235
LPG54	0.687512	0.60283	0.519662	0.539681	0.531768	0.436005	0.672914	0.616889	0.557665	0.487836	0.636256	0.455763
LPG55	0.62994	0.655888	0.537829	0.563028	0.608889	0.505657	0.638404	0.621992	0.539872	0.569799	0.589861	0.565258
LPG56	0.587299	0.631478	0.616976	0.548754	0.537777	0.519164	0.586677	0.626791	0.633074	0.63235	0.547766	0.581637
LPG57	0.669731	0.58026	0.551236	0.499652	0.502956	0.496486	0.652204	0.560814	0.563297	0.45638	0.645885	0.459361
LPG58	0.715266	0.579894	0.598983	0.563662	0.467741	0.494493	0.722073	0.579846	0.630208	0.492839	0.479852	0.482251
LPG59	0.777127	0.595748	0.614957	0.643607	0.561908	0.478519	0.789839	0.605781	0.591756	0.450829	0.498252	0.448499
LPG60	0.668148	0.67466	0.573116	0.601657	0.580565	0.526291	0.631278	0.667774	0.600254	0.520679	0.592345	0.486654
LPG61	0.636022	0.602795	0.631006	0.540446	0.62622	0.514902	0.596903	0.59414	0.644388	0.640779	0.657946	0.610437
LPG62	0.574485	0.485083	0.43892	0.545886	0.45051	0.520609	0.572574	0.505711	0.443331	0.550696	0.549925	0.540193
LPG64	0.659577	0.676718	0.473335	0.603515	0.577079	0.457785	0.642206	0.657631	0.462022	0.395045	0.563511	0.335732

## Sheet: P4
Electrodes	Speaking - full spectrum	Listening - full spectrum	Imagining - full spectrum	Speaking - only gamma	Listening - only gamma	Imagining - only gamma	Speaking - only lower	Listening - only lower	Imagining - only lower	Passive - full spectrum	Passive - only gamma	Passive - only lower
LTA1	0.75167	0.670182	0.517101	0.597677	0.524921	0.525276	0.769614	0.685154	0.47342	0.556641	0.412419	0.602002
LTA2	0.769733	0.682426	0.624724	0.602805	0.456208	0.470715	0.778838	0.689299	0.639593	0.522477	0.622998	0.510026
LTA3	0.796344	0.670497	0.491291	0.667106	0.536229	0.530115	0.76582	0.671856	0.499072	0.499854	0.458447	0.545361
LTA4	0.702286	0.626381	0.517101	0.563354	0.545096	0.4547	0.708831	0.642376	0.548085	0.482959	0.514551	0.505632
LTP1	0.658189	0.583868	0.435861	0.624475	0.611799	0.541765	0.626303	0.5576	0.397275	0.619189	0.600537	0.61818
LTP2	0.583213	0.618209	0.412915	0.527696	0.543714	0.501876	0.600111	0.602416	0.400652	0.55861	0.594238	0.552783
LTP3	0.669794	0.652684	0.59767	0.550129	0.57493	0.57267	0.682693	0.674324	0.589159	0.50166	0.519043	0.513281
LTP4	0.607855	0.607719	0.441568	0.586456	0.536651	0.514317	0.602382	0.595831	0.444135	0.602002	0.661182	0.57526
LTL1	0.667898	0.649815	0.750336	0.660016	0.594244	0.668681	0.596221	0.655508	0.710644	0.371012	0.449984	0.374658
LTL2	0.601661	0.69613	0.645103	0.546639	0.567501	0.537737	0.606177	0.697474	0.655016	0.430697	0.416895	0.410059
LTL3	0.534053	0.623118	0.593444	0.520596	0.556184	0.523242	0.531865	0.638626	0.615304	0.55236	0.528337	0.548079
LTL4	0.574186	0.62607	0.547867	0.478002	0.579697	0.552863	0.577028	0.614053	0.573045	0.520947	0.474333	0.51818
LTL5	0.59895	0.589008	0.645241	0.591449	0.557982	0.607405	0.572584	0.59657	0.646781	0.527035	0.517399	0.523258
LTL6	0.594231	0.582257	0.632208	0.610836	0.520043	0.522492	0.563971	0.604719	0.652666	0.507194	0.44056	0.525277
RTA1	0.604793	0.601209	0.481181	0.616083	0.57766	0.494609	0.587323	0.590309	0.462954	0.640755	0.575342	0.533757
RTA2	0.621136	0.568128	0.439929	0.644317	0.589146	0.43596	0.598511	0.563987	0.478752	0.478646	0.441097	0.505859
RTA3	0.680235	0.637198	0.530055	0.627095	0.608251	0.543918	0.679493	0.647452	0.478298	0.556201	0.55402	0.451139
RTA4	0.69757	0.665282	0.552824	0.652388	0.566335	0.537204	0.635142	0.61013	0.512915	0.631006	0.575244	0.576481
RTP1	0.621855	0.609518	0.466469	0.590593	0.606213	0.494648	0.62174	0.589172	0.507405	0.586914	0.631624	0.61027
RTP2	0.625897	0.589427	0.496485	0.539126	0.614707	0.517101	0.615654	0.593119	0.501224	0.509098	0.524007	0.518018
RTP3	0.57737	0.532911	0.551402	0.572675	0.543914	0.560427	0.588021	0.550132	0.52814	0.568424	0.53221	0.5396
RTP4	0.605637	0.600562	0.455174	0.551975	0.567306	0.519964	0.629091	0.602249	0.443108	0.653857	0.619678	0.626253
RTL1	0.618731	0.601694	0.625276	0.611541	0.501443	0.57113	0.565021	0.61167	0.615976	0.523617	0.532194	0.476351
RTL2	0.792051	0.64197	0.48827	0.761033	0.574559	0.466706	0.742061	0.649643	0.475296	0.519092	0.580404	0.505632
RTL3	0.531892	0.624394	0.442121	0.479085	0.591791	0.536355	0.551669	0.615445	0.465719	0.454102	0.512988	0.487435
RTL4	0.558078	0.605576	0.599763	0.582948	0.609037	0.560091	0.56234	0.609917	0.5203	0.533171	0.546533	0.468197
RTL5	0.56671	0.589301	0.505213	0.578991	0.550645	0.536592	0.564478	0.602587	0.524901	0.549642	0.626221	0.534668
RTL6	0.662526	0.609229	0.567812	0.524103	0.556547	0.530253	0.639235	0.617766	0.575889	0.500537	0.512435	0.52609

## Sheet: P5
Electrodes	Speaking - full spectrum	Listening - full spectrum	Imagining - full spectrum	Speaking - only gamma	Listening - only gamma	Imagining - only gamma	Speaking - only lower	Listening - only lower	Imagining - only lower	Passive - full spectrum	Passive - only gamma	Passive - only lower
LG1	0.566803	0.557159	0.573158	0.559766	0.475991	0.525407	0.589101	0.570893	0.567931	0.544613	0.578499	0.540218
LG2	0.573526	0.5431	0.510111	0.452163	0.491773	0.563496	0.562122	0.56882	0.499272	0.503011	0.552344	0.469206
LG3	0.617422	0.571741	0.431877	0.423581	0.52124	0.337682	0.629583	0.55361	0.486033	0.604281	0.603337	0.585726
LG4	0.608196	0.578907	0.520266	0.551707	0.577177	0.575	0.591266	0.561982	0.472129	0.489697	0.534766	0.495671
LG5	0.594832	0.587196	0.507541	0.5513	0.556844	0.525193	0.583608	0.590428	0.4735	0.533285	0.52002	0.592074
LG6	0.609552	0.531861	0.527699	0.61703	0.526758	0.523458	0.610445	0.483932	0.525793	0.521289	0.394759	0.571696
LG7	0.603956	0.536191	0.504841	0.495813	0.416548	0.516238	0.617135	0.540185	0.433505	0.458626	0.431283	0.449105
LG8	0.642248	0.567804	0.592524	0.532074	0.557783	0.531534	0.617053	0.585971	0.612918	0.574105	0.530339	0.58208
LG9	0.576426	0.592941	0.560368	0.562959	0.53731	0.47545	0.570124	0.594673	0.57515	0.642839	0.535465	0.654622
LG10	0.537727	0.607868	0.518466	0.47373	0.539162	0.516045	0.528848	0.581609	0.528235	0.532487	0.461816	0.59043
LG11	0.567069	0.572609	0.526071	0.486235	0.532809	0.488346	0.551595	0.534286	0.547472	0.548747	0.477083	0.556038
LG12	0.613922	0.54472	0.47605	0.59341	0.528386	0.480656	0.620201	0.549227	0.455656	0.513932	0.380762	0.555062
LG13	0.608247	0.55281	0.489246	0.596436	0.513014	0.499272	0.585405	0.556218	0.522365	0.606364	0.52111	0.629085
LG14	0.596672	0.571297	0.4753	0.473666	0.533661	0.547772	0.605131	0.5529	0.48419	0.597624	0.685286	0.594141
LG15	0.602616	0.515373	0.636504	0.580982	0.513399	0.594302	0.613485	0.517293	0.579692	0.679183	0.618994	0.726351
LG16	0.592615	0.594401	0.486718	0.506789	0.56807	0.505013	0.586418	0.569313	0.44338	0.570345	0.449349	0.631006
LG17	0.702262	0.602693	0.590638	0.646294	0.59713	0.641688	0.674388	0.549022	0.505206	0.618083	0.526969	0.636182
LG18	0.573017	0.523184	0.540467	0.524988	0.517687	0.450407	0.572789	0.471296	0.48886	0.59401	0.503369	0.590169
LG19	0.570938	0.483851	0.449786	0.534074	0.475077	0.441195	0.586446	0.509933	0.470159	0.537109	0.505501	0.505436
LG20	0.615425	0.530349	0.537468	0.536658	0.475704	0.570973	0.598574	0.546739	0.513817	0.631966	0.612549	0.594108
LSA1	0.601224	0.592615	0.598072	0.534054	0.538592	0.532969	0.578965	0.592224	0.584897	0.506934	0.470557	0.535075
LSA2	0.564564	0.582381	0.543852	0.503926	0.5003	0.549357	0.579199	0.575894	0.562039	0.714779	0.531803	0.718994
LSA3	0.590671	0.57254	0.492245	0.474363	0.50858	0.508548	0.612527	0.571085	0.497322	0.616471	0.554346	0.589746
LSA4	0.631615	0.566045	0.56144	0.54463	0.525701	0.369494	0.627094	0.530455	0.589203	0.62863	0.570475	0.632601
LSP1	0.638466	0.554104	0.524507	0.613829	0.557434	0.54608	0.563873	0.568784	0.523286	0.605648	0.48776	0.656494
LSP2	0.67762	0.587143	0.548907	0.645243	0.549087	0.525964	0.623902	0.617026	0.585026	0.573356	0.483464	0.576253
LSP3	0.591095	0.594445	0.462832	0.621493	0.58397	0.526628	0.579378	0.559485	0.486204	0.561654	0.510156	0.596077
LSP4	0.614274	0.583765	0.535861	0.634924	0.564842	0.512661	0.567247	0.577327	0.553363	0.510156	0.50096	0.536914

## Sheet: P6
Electrodes	Speaking - full spectrum	Listening - full spectrum	Imagining - full spectrum	Speaking - only gamma	Listening - only gamma	Imagining - only gamma	Speaking - only lower	Listening - only lower	Imagining - only lower	Passive - full spectrum	Passive - only gamma	Passive - only lower
RG1	0.538835	0.528518	0.594812	0.515013	0.555172	0.551286	0.532277	0.549605	0.59596	0.497721	0.442887	0.521842
RG2	0.568265	0.528701	0.568595	0.591822	0.537059	0.526905	0.557419	0.548597	0.548737	0.526367	0.556006	0.508464
RG3	0.650652	0.613867	0.62865	0.64031	0.623597	0.634022	0.58457	0.599987	0.597268	0.519694	0.606787	0.469743
RG4	0.624749	0.700399	0.551768	0.638489	0.566441	0.511639	0.596732	0.675395	0.549816	0.531038	0.51473	0.537891
RG5	0.553847	0.573559	0.545363	0.493569	0.58741	0.584596	0.55673	0.513016	0.555624	0.599788	0.722087	0.516406
RG6	0.535764	0.540017	0.496924	0.496709	0.510463	0.565473	0.546537	0.555158	0.492401	0.55057	0.485482	0.524902
RG7	0.511345	0.495308	0.493526	0.542356	0.54171	0.510973	0.509553	0.491096	0.479201	0.492643	0.481152	0.490316
RG8	0.548052	0.539296	0.555946	0.520889	0.529209	0.597544	0.510484	0.520437	0.532943	0.527979	0.470329	0.527116
RG9	0.493085	0.559961	0.534665	0.50298	0.497425	0.472773	0.467894	0.580515	0.547773	0.5632	0.530566	0.550928
RG10	0.559666	0.519446	0.554431	0.570161	0.565505	0.454775	0.567402	0.532311	0.516116	0.455078	0.436833	0.486019
RG11	0.602041	0.545796	0.533264	0.507454	0.513937	0.336938	0.621688	0.533528	0.571855	0.509082	0.432064	0.505827
RG12	0.603454	0.474411	0.557048	0.508715	0.5142	0.433494	0.599629	0.465028	0.578191	0.488721	0.407194	0.519971
RG13	0.58689	0.513056	0.490955	0.557416	0.522329	0.497819	0.585998	0.509039	0.513292	0.55529	0.42583	0.566895
RG14	0.619243	0.541465	0.489141	0.519962	0.544532	0.488912	0.617321	0.553148	0.463154	0.515592	0.55861	0.512842
RG15	0.685278	0.761626	0.602479	0.561195	0.575163	0.574449	0.669136	0.773412	0.564761	0.561686	0.538672	0.555322
RG16	0.624754	0.612763	0.528214	0.574779	0.541902	0.576676	0.645681	0.594197	0.501492	0.511865	0.468018	0.527588
RSP1	0.532227	0.526399	0.536823	0.543766	0.56275	0.477778	0.516204	0.535292	0.557208	0.468815	0.466081	0.464095
RSP2	0.605276	0.528693	0.528857	0.620208	0.580279	0.550735	0.522902	0.525657	0.550666	0.548991	0.525586	0.569499
RSP3	0.565233	0.544573	0.532691	0.533296	0.541596	0.473898	0.55955	0.535092	0.56522	0.51792	0.475879	0.511768
RSP4	0.537662	0.650654	0.547612	0.509364	0.537198	0.508242	0.534321	0.630434	0.518572	0.569482	0.416504	0.603581
RSO1	0.613372	0.606517	0.646006	0.594591	0.530471	0.558953	0.590904	0.598422	0.623347	0.475407	0.444857	0.524788
RSO2	0.581008	0.559285	0.661249	0.550919	0.527071	0.526974	0.55789	0.560507	0.632897	0.576562	0.588656	0.593929
RSO3	0.60913	0.526068	0.534183	0.55355	0.440918	0.563912	0.607658	0.543735	0.542309	0.563411	0.558366	0.539209
RSO4	0.586437	0.628235	0.681566	0.589895	0.532137	0.579798	0.588681	0.629923	0.66281	0.628288	0.535612	0.616683
RST1	0.657343	0.650226	0.574633	0.565623	0.541327	0.638269	0.653987	0.652579	0.547498	0.523893	0.442285	0.480013
RST2	0.623083	0.567523	0.545799	0.544214	0.513116	0.577273	0.615395	0.558986	0.528076	0.493555	0.455648	0.53029
RST3	0.588258	0.582701	0.498875	0.500497	0.550775	0.472865	0.598547	0.574026	0.519674	0.495833	0.48571	0.491048
RST4	0.633494	0.489115	0.513705	0.597495	0.517384	0.502319	0.655887	0.515289	0.523118	0.558724	0.554801	0.54139
RST5	0.647547	0.51082	0.530303	0.561738	0.496743	0.535009	0.675995	0.53042	0.538935	0.59209	0.587419	0.571598
RST6	0.601079	0.537207	0.539945	0.559489	0.514413	0.465427	0.606219	0.544835	0.535331	0.574967	0.512614	0.588053

## Sheet: P7
Electrodes	Speaking - full spectrum	Listening - full spectrum	Imagining - full spectrum	Speaking - only gamma	Listening - only gamma	Imagining - only gamma	Speaking - only lower	Listening - only lower	Imagining - only lower	Passive - full spectrum	Passive - only gamma	Passive - only lower
RGT1	0.590886	0.457881	0.56895	0.556132	0.526557	0.53578	0.589172	0.476329	0.53441	0.50389	0.465381	0.493473
RGT2	0.590036	0.457765	0.541324	0.550001	0.541181	0.557469	0.572353	0.450266	0.528832	0.524479	0.503988	0.499593
RGT3	0.579794	0.579769	0.510111	0.576467	0.526192	0.561252	0.59981	0.533347	0.527136	0.582731	0.49541	0.582031
RGT5	0.584483	0.542275	0.607078	0.558405	0.578561	0.58392	0.574599	0.472097	0.57319	0.470785	0.45389	0.531966
RGT6	0.564991	0.436407	0.425701	0.582657	0.504751	0.450261	0.575205	0.482312	0.446771	0.531657	0.44624	0.549365
RGT7	0.617176	0.489471	0.556621	0.5609	0.554106	0.544945	0.60222	0.466436	0.559785	0.532926	0.552441	0.547054
RGT8	0.614858	0.55669	0.557175	0.530958	0.520367	0.527136	0.63279	0.561311	0.594684	0.616292	0.551139	0.615967
RGT9	0.571005	0.535577	0.505936	0.598884	0.544321	0.524592	0.570464	0.509195	0.533235	0.546061	0.505469	0.54165
RGT10	0.552111	0.50547	0.616112	0.523833	0.492204	0.477299	0.555789	0.524278	0.615068	0.543197	0.418197	0.55083
RGT11	0.540695	0.531472	0.551435	0.506212	0.530467	0.554207	0.519575	0.490317	0.539922	0.513346	0.523617	0.549219
RGT12	0.582267	0.532318	0.494945	0.514458	0.545775	0.520874	0.593786	0.458166	0.519048	0.5271	0.571566	0.535384
RGT13	0.572533	0.499678	0.5409	0.532056	0.540602	0.518037	0.573981	0.44878	0.498239	0.490869	0.468083	0.500228
RGT14	0.486236	0.499894	0.490085	0.540912	0.535066	0.517352	0.45004	0.511406	0.546086	0.525928	0.514567	0.505306
RGT15	0.568035	0.611961	0.492368	0.516786	0.542138	0.47381	0.581657	0.578953	0.520548	0.543994	0.593506	0.488135
RGT16	0.688974	0.561687	0.754664	0.688563	0.61165	0.758382	0.554129	0.459152	0.51347	0.346468	0.32168	0.439404
RGT17	0.586344	0.504429	0.545858	0.58163	0.409368	0.481246	0.547893	0.522165	0.559067	0.476009	0.4479	0.492855
RGT18	0.571976	0.479122	0.422896	0.579853	0.501402	0.43803	0.563782	0.440496	0.464612	0.534603	0.523047	0.486865
RGT19	0.611876	0.581035	0.494749	0.560032	0.57832	0.558708	0.619344	0.590535	0.42893	0.571419	0.545524	0.574414
RGT20	0.660267	0.673716	0.539759	0.666242	0.700073	0.547162	0.632292	0.634729	0.458154	0.588802	0.507878	0.539372
RGT21	0.586686	0.509928	0.540672	0.600998	0.467811	0.499837	0.594738	0.521537	0.561155	0.456576	0.498079	0.448568
RGT22	0.580338	0.533636	0.56608	0.583402	0.520881	0.480202	0.609932	0.546726	0.582779	0.490706	0.504395	0.477669
RGT23	0.637992	0.6393	0.577365	0.500423	0.634727	0.546575	0.629693	0.632097	0.537312	0.558984	0.578955	0.566943
RGT24	0.646127	0.62706	0.583659	0.423509	0.639073	0.607599	0.66097	0.632901	0.580594	0.632845	0.540609	0.667643
RGT25	0.573264	0.55318	0.491324	0.566148	0.501811	0.508121	0.578451	0.54428	0.485943	0.491536	0.500977	0.498128
RGT26	0.650924	0.544755	0.601109	0.514003	0.486686	0.575179	0.659222	0.532659	0.518069	0.535417	0.460042	0.533171
RGT27	0.707634	0.77475	0.534638	0.636596	0.7629	0.480855	0.686107	0.727713	0.564742	0.548177	0.443164	0.562793
RGT28	0.730714	0.719978	0.622831	0.718704	0.717098	0.597032	0.696595	0.681869	0.586954	0.509196	0.484001	0.534456
RGT29	0.628755	0.547476	0.515036	0.546431	0.514092	0.558708	0.591284	0.553554	0.530202	0.523812	0.56901	0.509635
RGT30	0.600577	0.539378	0.510502	0.601802	0.547844	0.440998	0.580507	0.513392	0.519569	0.498617	0.391748	0.540283
RGT31	0.50692	0.520618	0.534018	0.505802	0.529573	0.484736	0.539137	0.527994	0.567091	0.505892	0.448958	0.521338
RGT32	0.546151	0.605526	0.524723	0.563952	0.603711	0.559883	0.515167	0.612321	0.561611	0.595313	0.59445	0.553288
RGO1	0.573286	0.575063	0.532322	0.564509	0.596074	0.591716	0.597288	0.495734	0.527723	0.413704	0.423112	0.51377
RGO2	0.575762	0.506607	0.520841	0.577518	0.525485	0.538519	0.580658	0.503764	0.532159	0.507389	0.48099	0.499626
RGO3	0.562167	0.495173	0.577397	0.55574	0.501014	0.534051	0.584	0.500508	0.571592	0.513802	0.549382	0.495133
RGO4	0.580508	0.49086	0.523125	0.576106	0.487621	0.473516	0.562664	0.515691	0.52195	0.510221	0.500293	0.518148
RGO5	0.522103	0.59403	0.512622	0.527186	0.57143	0.47818	0.532952	0.604152	0.523777	0.587988	0.566048	0.545361
RGO6	0.61732	0.558372	0.55574	0.613062	0.558173	0.502805	0.547702	0.54952	0.526973	0.495475	0.525391	0.493424
RGO7	0.592772	0.521897	0.591063	0.584437	0.538221	0.454664	0.555908	0.502662	0.554468	0.519352	0.519043	0.492448
RGO8	0.595602	0.505103	0.53379	0.557325	0.503649	0.465753	0.588944	0.503502	0.553229	0.50752	0.473763	0.502555
RGO9	0.549925	0.502674	0.690215	0.510359	0.521704	0.554827	0.571214	0.483261	0.639139	0.531185	0.488102	0.581299
RGO10	0.546441	0.512779	0.453849	0.559046	0.536172	0.476941	0.544931	0.501583	0.472472	0.489551	0.456901	0.515853
RSA1	0.786088	0.546641	0.434964	0.805286	0.558444	0.495205	0.549914	0.541414	0.465395	0.55485	0.608757	0.507552
RSA2	0.489172	0.560784	0.593412	0.552611	0.558066	0.57381	0.501087	0.568066	0.54015	0.499658	0.479671	0.490641
RSA3	0.610847	0.573918	0.465917	0.648645	0.525729	0.52893	0.513255	0.575722	0.484573	0.482568	0.431494	0.522184
RSA4	0.65922	0.583314	0.410209	0.625716	0.564799	0.512557	0.632503	0.602942	0.459785	0.461084	0.479801	0.427783
RSB1	0.746027	0.505488	0.512459	0.772767	0.500786	0.517091	0.523679	0.527847	0.507599	0.519255	0.513753	0.538525
RSB2	0.632909	0.520541	0.556719	0.643874	0.524166	0.485192	0.489622	0.516805	0.580267	0.625553	0.514925	0.654541
RSB3	0.671643	0.522023	0.494064	0.678274	0.504	0.504207	0.514845	0.504155	0.50574	0.555697	0.48916	0.547396
RSB4	0.752341	0.535754	0.503718	0.774217	0.461091	0.464481	0.576369	0.549008	0.509524	0.519792	0.542627	0.512419

## Sheet: P8
Electrodes	Speaking - full spectrum	Listening - full spectrum	Imagining - full spectrum	Speaking - only gamma	Listening - only gamma	Imagining - only gamma	Speaking - only lower	Listening - only lower	Imagining - only lower	Passive - full spectrum	Passive - only gamma	Passive - only lower
LFA1	0.530584	0.562951	0.56248	0.513962	0.556377	0.522847	0.545503	0.504237	0.484503	0.528072	0.547554	0.512745
LFA2	0.533647	0.528469	0.587722	0.532979	0.553665	0.544315	0.558504	0.47967	0.569521	0.500563	0.522941	0.487801
LFA3	0.570363	0.558867	0.637281	0.608107	0.560813	0.605234	0.586586	0.534193	0.622273	0.439122	0.511454	0.479327
LFA4	0.53264	0.575811	0.491271	0.540834	0.588645	0.429336	0.526043	0.510785	0.51724	0.523255	0.478731	0.519465
LFA5	0.54073	0.611609	0.518528	0.513747	0.620477	0.530632	0.555937	0.561592	0.548162	0.460938	0.548994	0.470852
LFA6	0.504421	0.540073	0.487043	0.520899	0.492185	0.489257	0.488899	0.545521	0.473596	0.534941	0.533849	0.502681
LFA7	0.538992	0.500129	0.571281	0.547828	0.540366	0.558905	0.561561	0.511873	0.580282	0.581237	0.636173	0.591648
LFA8	0.626913	0.501116	0.427032	0.640733	0.501719	0.514118	0.53526	0.511438	0.426106	0.540618	0.466995	0.588205
LFA9	0.476201	0.52251	0.512449	0.526121	0.543372	0.537382	0.481193	0.512685	0.534043	0.493429	0.535338	0.445395
LFA10	0.566862	0.612591	0.489929	0.546731	0.476544	0.571317	0.554243	0.631872	0.438773	0.600867	0.58319	0.531829
LFA11	0.617525	0.482376	0.489166	0.565164	0.459139	0.532664	0.621756	0.492483	0.475429	0.53456	0.4423	0.588553
LFA12	0.608786	0.463606	0.505934	0.622502	0.512991	0.557798	0.54098	0.464944	0.486771	0.530456	0.455525	0.575742
LFA13	0.592213	0.482718	0.528672	0.476102	0.489105	0.487225	0.587755	0.49276	0.51528	0.510361	0.550218	0.518522
LFA14	0.467364	0.508174	0.54328	0.506912	0.541555	0.479676	0.444958	0.471385	0.55219	0.493445	0.559024	0.473881
LFA15	0.587205	0.465284	0.539742	0.5968	0.501046	0.582822	0.538235	0.482819	0.506878	0.570594	0.600271	0.536249
LFA16	0.497401	0.507293	0.558614	0.552024	0.490408	0.485791	0.479381	0.50366	0.570936	0.553645	0.464331	0.534643
LFB1	0.599653	0.465362	0.538417	0.566234	0.466667	0.525043	0.550337	0.47079	0.565964	0.57647	0.690628	0.545005
LFB2	0.698258	0.622568	0.493213	0.64501	0.539183	0.478696	0.679637	0.615709	0.515806	0.56538	0.565695	0.533501
LFB3	0.64739	0.551597	0.604199	0.58462	0.496491	0.513392	0.65697	0.550969	0.599717	0.540188	0.597623	0.522891
LFB4	0.561333	0.536705	0.519943	0.454756	0.532358	0.535423	0.559663	0.525842	0.488949	0.490036	0.515294	0.442548
LFB5	0.565049	0.591914	0.483595	0.473074	0.498482	0.511668	0.573699	0.585647	0.465902	0.474626	0.484822	0.522726
LFB6	0.816239	0.63593	0.672903	0.794419	0.628176	0.657242	0.729943	0.582619	0.573803	0.729939	0.735087	0.678231
LFB7	0.494809	0.528891	0.547781	0.484368	0.528839	0.591623	0.528709	0.548428	0.522067	0.513059	0.484905	0.513043
LFB8	0.655389	0.570583	0.576888	0.520888	0.56119	0.539941	0.678636	0.585277	0.591515	0.566439	0.57978	0.543664
LFB9	0.699271	0.514402	0.637753	0.519618	0.518655	0.582151	0.69115	0.521392	0.595815	0.499983	0.52453	0.497153
LFB10	0.596016	0.521425	0.553406	0.551876	0.483202	0.49011	0.611712	0.540042	0.580808	0.500066	0.458835	0.510097
LFB11	0.596516	0.558944	0.448245	0.516541	0.497088	0.497659	0.592314	0.52871	0.511414	0.452695	0.565165	0.430449
LFB12	0.655608	0.572416	0.580844	0.623521	0.579464	0.494211	0.647346	0.537003	0.612438	0.484458	0.457213	0.494058
LT1	0.542617	0.529326	0.497133	0.558067	0.515908	0.472471	0.535656	0.550926	0.485882	0.594511	0.575361	0.658882
LT2	0.549496	0.578535	0.628879	0.530386	0.559821	0.552916	0.584778	0.557606	0.62231	0.524364	0.594611	0.514632
LT3	0.538555	0.505327	0.517076	0.473158	0.542446	0.544351	0.568208	0.479633	0.468806	0.572415	0.464314	0.597441
LT4	0.826196	0.7826	0.558197	0.644806	0.625675	0.572116	0.827114	0.780494	0.512703	0.55765	0.496061	0.588718
LT5	0.757091	0.617867	0.604744	0.549676	0.431245	0.563714	0.747829	0.623259	0.634341	0.512563	0.496706	0.500348
LT6	0.612688	0.546339	0.493667	0.544066	0.455558	0.528926	0.595513	0.564147	0.500871	0.496292	0.538417	0.491459
LT7	0.630062	0.56756	0.529761	0.537942	0.553322	0.551138	0.627519	0.569932	0.542681	0.581899	0.534461	0.613198
LT8	0.842014	0.835129	0.501216	0.641452	0.647334	0.421787	0.853798	0.839811	0.529942	0.622997	0.422189	0.633855
LT9	0.731498	0.56151	0.555439	0.58497	0.553625	0.58598	0.722333	0.564737	0.555929	0.517396	0.473749	0.525225
LT10	0.643163	0.540256	0.653903	0.590108	0.558194	0.576689	0.620412	0.554629	0.636809	0.586037	0.589711	0.536298
LT11	0.717923	0.591856	0.537401	0.68309	0.555081	0.479131	0.72547	0.598844	0.550212	0.432005	0.484193	0.451586
LT12	0.742526	0.644788	0.579193	0.613905	0.601995	0.501542	0.749226	0.633219	0.567252	0.47691	0.378906	0.487801
LT13	0.755214	0.619674	0.591714	0.553456	0.527711	0.562843	0.752436	0.639937	0.585853	0.614705	0.540966	0.594346
LT14	0.589267	0.565557	0.540903	0.598882	0.549352	0.5564	0.573158	0.570814	0.548507	0.521733	0.528353	0.478118
LT15	0.702113	0.616206	0.537818	0.586501	0.586748	0.461474	0.718738	0.623294	0.574856	0.536067	0.466085	0.545551
LT16	0.719841	0.638945	0.57119	0.623022	0.583683	0.55268	0.73054	0.659202	0.558433	0.469892	0.505512	0.447944

## Sheet: P9
Electrodes	Speaking - full spectrum	Listening - full spectrum	Imagining - full spectrum	Speaking - only gamma	Listening - only gamma	Imagining - only gamma	Speaking - only lower	Listening - only lower	Imagining - only lower	Passive - full spectrum	Passive - only gamma	Passive - only lower
LGT1	0.718954	0.656196	0.583477	0.599314	0.521769	0.596449	0.662404	0.649251	0.590693	0.495808	0.436439	0.482136
LGT2	0.60009	0.59852	0.62096	0.589066	0.4993	0.59353	0.614185	0.587087	0.53324	0.556203	0.484089	0.53817
LGT3	0.657847	0.665049	0.539888	0.598988	0.488675	0.586288	0.654693	0.682508	0.558642	0.518353	0.48323	0.471427
LGT4	0.683897	0.754565	0.597314	0.550431	0.574574	0.553021	0.690949	0.738854	0.628932	0.511197	0.474795	0.491851
LGT5	0.690099	0.748063	0.639958	0.616663	0.564506	0.564128	0.655704	0.745332	0.655145	0.506028	0.510692	0.511601
LGT6	0.713571	0.762116	0.737758	0.621245	0.533935	0.68071	0.703118	0.750678	0.727111	0.522528	0.503687	0.522074
LGT7	0.718119	0.767008	0.695033	0.631751	0.561748	0.667928	0.7161	0.747441	0.725327	0.508638	0.499276	0.525273
LGT8	0.675618	0.667772	0.690142	0.557469	0.518897	0.538455	0.669236	0.675775	0.663226	0.535123	0.591864	0.498552
LGT9	0.693292	0.662401	0.634337	0.605375	0.500164	0.573316	0.67742	0.627851	0.561318	0.458412	0.450751	0.484745
LGT10	0.607544	0.570806	0.580775	0.543366	0.529013	0.577532	0.599578	0.580643	0.610637	0.564571	0.505422	0.563881
LGT11	0.661104	0.698098	0.633526	0.535144	0.50225	0.537023	0.662335	0.701424	0.65147	0.525727	0.484072	0.535897
LGT12	0.645935	0.746459	0.647444	0.542868	0.576661	0.637742	0.638082	0.702458	0.65274	0.537497	0.45294	0.531755
LGT13	0.78244	0.807056	0.674143	0.686059	0.702857	0.649876	0.744856	0.75464	0.692114	0.509429	0.499596	0.50857
LGT14	0.854076	0.835399	0.740109	0.79761	0.774706	0.616312	0.814049	0.818582	0.77043	0.642544	0.521973	0.640844
LGT15	0.876456	0.872952	0.657037	0.792943	0.85523	0.674738	0.860545	0.850135	0.674062	0.534247	0.537749	0.523724
LGT16	0.698104	0.861699	0.662361	0.697074	0.857756	0.596179	0.590061	0.736796	0.676548	0.556439	0.591494	0.522276
LGT17	0.698339	0.668586	0.616474	0.639861	0.467056	0.575316	0.702987	0.68085	0.625689	0.532193	0.478852	0.515878
LGT18	0.671121	0.618894	0.639444	0.60243	0.454808	0.584342	0.665973	0.615925	0.655253	0.540915	0.569521	0.515137
LGT19	0.742588	0.720377	0.685845	0.672894	0.507641	0.525889	0.671631	0.724958	0.669387	0.502223	0.489359	0.525761
LGT20	0.708278	0.743189	0.721436	0.528463	0.548185	0.626581	0.714086	0.748145	0.717895	0.477674	0.487911	0.469457
LGT21	0.855676	0.888325	0.672198	0.792499	0.834155	0.635607	0.823276	0.809486	0.68117	0.50985	0.49734	0.488079
LGT22	0.90298	0.928132	0.70114	0.903845	0.925406	0.505324	0.795154	0.798959	0.709113	0.53359	0.47173	0.527024
LGT23	0.829793	0.786258	0.619906	0.735583	0.739144	0.396957	0.794802	0.710561	0.641768	0.509244	0.584355	0.47924
LGT24	0.739931	0.863939	0.626392	0.702599	0.839474	0.497487	0.712205	0.795903	0.659577	0.499108	0.486345	0.505994
LGT25	0.728615	0.663472	0.628986	0.602472	0.568511	0.616366	0.731354	0.673019	0.649281	0.551051	0.523774	0.489308
LGT26	0.687249	0.679561	0.650713	0.6039	0.570265	0.641741	0.672564	0.663137	0.611285	0.507341	0.517275	0.475519
LGT27	0.742008	0.729626	0.737326	0.664509	0.57596	0.525646	0.704597	0.709408	0.76081	0.502155	0.487742	0.488601
LGT28	0.856325	0.880717	0.650957	0.840429	0.868698	0.348043	0.755245	0.766388	0.660442	0.516214	0.412665	0.481024
LGT29	0.838838	0.882027	0.669117	0.794963	0.822603	0.599503	0.775052	0.782679	0.661739	0.468312	0.407109	0.508368
LGT30	0.844429	0.797089	0.685899	0.854271	0.772831	0.704545	0.665369	0.724852	0.604772	0.437416	0.446744	0.477253
LGT31	0.777471	0.693372	0.621095	0.665705	0.61162	0.585585	0.757341	0.677012	0.652227	0.618013	0.673407	0.557853
LGT32	0.648477	0.639099	0.632445	0.633095	0.471629	0.519538	0.673685	0.656683	0.663712	0.592908	0.544434	0.581324
LSA1	0.594633	0.534268	0.570506	0.595207	0.535534	0.558399	0.570726	0.536933	0.585775	0.451206	0.451509	0.465332
LSA2	0.54833	0.555372	0.531915	0.593083	0.54809	0.495838	0.556609	0.556427	0.550616	0.518706	0.493147	0.492524
LSA3	0.606591	0.515057	0.597908	0.588465	0.560318	0.552048	0.584017	0.545694	0.610393	0.558644	0.417228	0.53157
LSA4	0.54131	0.530599	0.616096	0.541654	0.549462	0.503189	0.570476	0.535805	0.54313	0.539837	0.468666	0.511904
LSP1	0.615721	0.541834	0.521754	0.59316	0.574541	0.507432	0.563796	0.517061	0.563561	0.517225	0.516804	0.501515
LSP2	0.576444	0.60077	0.644336	0.557344	0.562198	0.588477	0.576684	0.59313	0.624662	0.555967	0.463749	0.604863
LSP3	0.597343	0.585665	0.633526	0.607163	0.596628	0.61215	0.535869	0.559575	0.612772	0.520171	0.533506	0.528539
LSP4	0.541228	0.614645	0.69452	0.532926	0.542556	0.548562	0.53905	0.609495	0.676278	0.577266	0.523219	0.563477

## Sheet: P10
Electrodes	Speaking - full spectrum	Listening - full spectrum	Imagining - full spectrum	Speaking - only gamma	Listening - only gamma	Imagining - only gamma	Speaking - only lower	Listening - only lower	Imagining - only lower	Passive - full spectrum	Passive - only gamma	Passive - only lower
RST1	0.663681	0.571366	0.578422	0.628219	0.552269	0.543608	0.592483	0.554744	0.58146	0.59536	0.491811	0.578759
RST2	0.642947	0.594785	0.531204	0.610266	0.558513	0.497487	0.665322	0.560525	0.556035	0.501576	0.462137	0.509389
RST3	0.663539	0.587515	0.597336	0.616876	0.586141	0.567937	0.649635	0.566508	0.568759	0.589073	0.650802	0.584687
RST4	0.682303	0.558589	0.529468	0.663074	0.580416	0.472154	0.605831	0.538403	0.554002	0.455455	0.468167	0.477625
RGT1	0.718178	0.570252	0.564053	0.591569	0.497902	0.463565	0.723571	0.593412	0.585503	0.483878	0.475175	0.471406
RGT2	0.73641	0.63322	0.520468	0.580014	0.514284	0.579975	0.731637	0.633741	0.551581	0.584601	0.554979	0.557908
RGT3	0.746595	0.667693	0.607342	0.625387	0.57128	0.592357	0.747665	0.662746	0.57294	0.519257	0.474181	0.557549
RGT4	0.740494	0.699222	0.594709	0.523547	0.573429	0.48024	0.752344	0.671509	0.604304	0.533717	0.530016	0.505534
RGT5	0.821137	0.808704	0.67987	0.592612	0.750414	0.5866	0.826942	0.76056	0.637427	0.520079	0.509183	0.556041
RGT6	0.606155	0.56959	0.561335	0.586514	0.566606	0.499612	0.560993	0.558004	0.58813	0.510434	0.515796	0.510674
RGT7	0.66091	0.590416	0.505437	0.57291	0.552617	0.519486	0.642019	0.539788	0.535179	0.562654	0.456397	0.596149
RGT8	0.640023	0.543007	0.496573	0.583685	0.531486	0.396656	0.655868	0.531622	0.529423	0.623612	0.494809	0.612921
RGT9	0.687234	0.619762	0.446592	0.491446	0.512101	0.404902	0.690925	0.606913	0.482068	0.476443	0.482199	0.508292
RGT10	0.751716	0.754053	0.609124	0.533351	0.589734	0.546555	0.749478	0.730114	0.60058	0.479869	0.523763	0.486123
RGT14	0.547992	0.548521	0.458425	0.52421	0.497726	0.440607	0.566148	0.554885	0.502513	0.44879	0.523917	0.464313
RGT15	0.555984	0.584452	0.567663	0.533465	0.551344	0.498469	0.536484	0.584446	0.581894	0.551278	0.519446	0.526025
RGT16	0.732512	0.576418	0.574447	0.721515	0.520441	0.495751	0.734715	0.585569	0.551558	0.535242	0.576823	0.527207
RGT18	0.539654	0.532409	0.528532	0.493195	0.543411	0.522912	0.551355	0.55279	0.532552	0.542044	0.497858	0.538857
RSA1	0.711916	0.53004	0.5821	0.669805	0.543643	0.629797	0.614485	0.541155	0.556218	0.525922	0.491828	0.503324
RSA2	0.538404	0.530886	0.553317	0.529916	0.515914	0.477887	0.539308	0.515311	0.584179	0.529108	0.486637	0.518949
RSA3	0.586117	0.560257	0.509252	0.546314	0.579007	0.558708	0.575911	0.550311	0.474621	0.550079	0.501987	0.56752
RSA4	0.706574	0.520181	0.468796	0.72252	0.5367	0.515351	0.681382	0.494372	0.508749	0.575161	0.508292	0.561866
RSP1	0.637322	0.533869	0.527801	0.618564	0.422058	0.426809	0.564516	0.553243	0.549365	0.462959	0.566149	0.475569
RSP2	0.581559	0.619585	0.6883	0.599162	0.56493	0.657187	0.496171	0.621818	0.635828	0.623509	0.619432	0.592568
RSP3	0.559237	0.553108	0.540547	0.573587	0.505384	0.521153	0.562375	0.543798	0.531753	0.491262	0.568239	0.463764
RSP4	0.529144	0.530661	0.564282	0.484733	0.499872	0.58877	0.533482	0.541624	0.549479	0.488727	0.457066	0.499674

[truncated: 6 more sheets: P11, P12, P13, P14, P15, P16]
