# Supplementary material for: Imagined speech event detection from electrocorticography and its transfer between speech modes and subjects
Source: Commun Biol. 2024 Jul 5;7:818. doi: 10.1038/s42003-024-06518-6 (PMC11226700; doi:10.1038/s42003-024-06518-6)
Supplement: Supplementary file 5 — Supplementary Data 2 [file 42003_2024_6518_MOESM5_ESM.xlsx]

## Sheet: P1
Speaking - single	Listening - single	Imagining - single	Speaking - multi	Listening - multi	Imagining - multi
0.789298	0.795455	0.797441	0.754181	0.921212	0.750533
0.812314	0.993664	0.136461	0.829196	0.865207	0.136461
0.865025	0.663265	1	0.873892	0.843294	0.968017
0.72079	0.875694	0.970149	0.792096	0.849057	0.962687
0.826561	0.862618	0.66951	0.809713	0.913915	1
0.741907	0.741765	0.907249	0.718285	0.791765	1
0.75905	0.800439	0.978678	0.782805	0.618421	0.984009
0.901357	0.50062	1	0.911312	0.509305	0.875267
0.894737	0.859524	0.921109	0.962281	0.701786	0.923241
0.577042	0.871884	0.996802	0.627715	0.82687	1
0.9375	0.975173	0.925373	0.939453	0.96709	0.982942
0.773636	0.578184	0.865672	0.916364	0.931904	0.985075
0.884553	0.269402	0.9371	0.904878	0.330062	0.932836
0.958533	0.540936	0.372068	0.944179	0.536257	0.930704
0.954002	0.686728	0.80064	0.852806	0.72608	0.527719
0.914352	0.588721	1	0.923611	0.634113	1
0.828151	0.716316	0.459488	0.979542	0.896168	1
0.956443	0.340261	1	0.928312	0.663895	0.973348
0.734578	0.820274	1	0.771104	0.58893	0.985075
0.778289	0.955418	0.738806	0.817847	0.809819	1
0.878546	0.787135	0.777186	0.914894	0.57193	0.818763
0.934992	0.624378	0.558635	0.896469	0.660448	0.333689
0.889934	0.441176	1	0.946378	0.68424	1
0.955323	0.499369	0.783582	0.942015	0.809584	0.944563
0.90315	0.564277	0.949893	0.880315	0.789864	1
0.891626	0.886513	0.988273	0.971264	0.870614	0.979744
0.836331	0.582562	0.901919	0.71223	0.628086	0.863539
0.883212	0.812667	0.526652	0.785584	0.831401	0.83049
0.7979	0.278291	0.777186	0.84252	0.785797	0.920043
0.835005	0.669825	1	0.83227	0.556851	0.96162
0.947712	0.664374	1	0.918301	0.753783	1
0.967051	0.937923	1	0.979407	0.96219	1
0.852344	0.815448	0.84968	0.914062	0.692217	0.976546
0.818966	0.861765	0.821962	0.880878	0.929412	0.835821
0.89966	0.818548	0.906183	0.852041	0.87212	0.981876
0.803169	0.797619	1	0.77231	0.847619	1
0.961857	0.500758	0.78678	0.896352	0.759091	0.857143
0.925645	0.507126	0.995736	0.923369	0.328385	1
0.898764	0.859801	0.579957	0.943586	0.888958	1
0.901961	0.65928	0.577825	0.897059	0.815789	0.727079
0.785496	0.748871	0.91258	0.845802	0.517494	0.981876
0.984167	0.468923	1	0.965833	0.45283	1
0.945578	0.561778	0.555437	0.920918	0.756928	0.735608
0.888889	0.766667	0.50533	0.844269	0.894643	0.882729
0.91157	0.858033	0.808102	0.941322	0.842798	0.996802
0.804817	0.785138	0.455224	0.891196	0.832949	0.406183
0.809119	0.839667	0.463753	0.837713	0.777316	0.82516
0.736245	0.756534	0.95629	0.752838	0.941541	0.96162
0.709953	0.815598	0.947761	0.761137	0.768222	0.527719
0.990775	0.618713	0.5	0.9631	0.719883	0.668443
0.914495	0.799129	0.668443	0.911238	0.488184	0.939232
0.906997	0.499242	0.960554	0.958191	0.331061	1
0.692576	0.725806	0.239872	0.770306	0.760546	0.268657
0.903604	0.546658	0.640725	0.922045	0.807692	0.599147
0.871686	0.917038	0.938166	0.869565	0.845674	1
0.962357	0.884868	0.826226	0.925532	0.921053	1
0.801282	0.933373	0.944563	0.821314	0.81191	0.855011
0.823529	0.422941	0.721748	0.845156	0.786471	1
0.825879	0.731481		0.863419	0.862654

## Sheet: P2
Speaking - single	Listening - single	Imagining - single	Speaking - multi	Listening - multi	Imagining - multi
0.48467	0.703947	0.810089	0.639151	0.553728	1
0.751249	0.498756	1	0.242757	0.156095	1
0.501429	0.888249	0.5	0.255714	0.506912	0.433234
0.50059	0.648556	0.545994	0.49941	0.331499	0.347181
0.500497	0.393764	1	0.346574	0.677829	1
0.344828	0.736111	0.413947	0.546336	0.412809	0.663205
0.516385	0.33795	0.824926	0.897716	0.728532	0.338279
0.219725	0.714447	0.543027	0.71161	0.606659	0.0326409
0.385176	0.582686	0.222552	0.279465	0.506104	0.0801187
0.77438	0.244048	0.262611	0.755372	0.267857	0.526706
0.910546	0.663304	0.560831	0.750471	0.38966	0.277448
0.893954	0.305303	0.961424	0.551041	0.399242	1
0.112033	0.435723	0.810089	0.564315	0.304079	0.402077
0.270474	0.412941	0.925816	0.498922	0.466471	0.900593
0.395	0.573703	1	0.723	0.722288	0.793769
0.682573	0.906706	0.5	0.258299	0.501458	0.535608
0.498904	0.660234	0.633531	0.501096	0.588889	0.332344
0.779234	0.416271	0.844214	0.252016	0.415083	0.810089
0.446494	0.651985	0.793769	0.659594	0.62469	0.789318
0.487557	0.636569	0.810089	0.751131	0.782167	0.910979
0.627696	0.517493	0	0.684449	0.755102	0.0074184
0.44795	0.466821	0.675074	0.499474	0.46142	0.344214
0.498677	0.783241	0.431751	0.501323	0.665512	0.409496
0.440577	0.598824	0.737389	0.259762	0.714706	0.580119
0.542458	0.181762	0.775964	0.671329	0.477667	1
0.737056	0.712756	0.821958	0.831472	0.603925	0.867953
0.344156	0.600356	0.5	0.604978	0.448337	0.936202
0.70098	0.851959	0.939169	0.519608	0.830069	0.537092
0.765731	0.407018	1	0.428848	0.363158	0.727003
0.680037	0.807836	0.939169	0.317164	0.500622	0.476261
0.541593	0.733834	0.34273	0.238053	0.928984	0.189911
0.814525	0.6875	1	0.396648	0.7125	0.995549
0.253121	0.109394	0.212166	0.255392	0.117429	0.827893
0.60393	0.810606	0.4273	0.813857	0.464394	0.820475
0.498848	0.461085	0.676558	0.328341	0.585495	1
0.910584	0.520633	0	0.574818	0.616919	0.38724
0.584936	0.390677	0.351632	0.498397	0.229745	0.44362
0.605691	0.799496	1	0.198171	0.499369	0.520772
0.290753	0.208333	0.188427	0.63489	0.23739	0.295252
0.8379	0.535448	0.772997	0.982877	0.320274	0.660237
0.372836	0.323326	0.278932	0.287617	0.289838	0.862018
0.481651	0.758333	0.830861	0.319954	0.330303	1
0.609005	0.604839	0.922849	0.422986	0.724078	1
	0.702339	1		0.853801	0.959941
	0.685372	0.655786		0.41488	0.894659
	0.854953	0.489614		0.670991	0.268546
	0.580175	0.310089		0.159621	0.160237
	0.794321	1		0.498615	1
	0.0682844	0.4273		0.282731	0.740356
	0.345942	0.0192878		0.724209	0
	0.605357	0.615727		0.288095	0
	0.339412	0.354599		0.629412	0.765579
	0.615575	0		0.71508	0.627596
	0.305226	0.575668		0.75	0.310089
	0.392342	1		0.6404	1
	0.464912	0.547478		0.463816	0.511869
	0.204475	0.550445		0.543981	0.667656
	0.677419			0.545285
	0.525424			0.133809

## Sheet: P3
Speaking - single	Listening - single	Imagining - single	Speaking - multi	Listening - multi	Imagining - multi
0.745057	0.915476	0.955966	0.96358	0.952976	0.97017
0.815371	0.849123	0.752841	0.919611	0.974269	1
0.85262	0.952216	0.5	0.885371	0.92313	0.975852
0.931548	0.968318	0.934659	0.94246	0.989631	1
0.743473	0.913377	1	0.91941	0.9375	0.903409
0.816648	0.904203	1	0.822272	0.910383	1
0.82617	0.823485	0.850852	0.95511	0.799242	0.884943
0.869159	0.976298	0.8125	0.940421	0.97912	0.897727
0.916814	0.941542	0.278409	0.80708	0.932836	0.81392
0.884375	0.886574	1	0.961458	0.814043	1
0.900329	0.695807	0.889205	0.905805	0.620874	0.97017
0.963203	0.88658	1	0.991342	0.880641	0.981534
0.930622	0.747085	0.758523	0.937799	0.794461	0.78267
0.662846	0.836314	0.84375	0.846227	0.810867	1
0.917885	0.924318	1	0.876265	0.854218	0.984375
0.755932	0.836848	0.322443	0.854237	0.831853	0.859375
0.919203	0.850236	1	0.941238	0.978184	0.957386
0.965625	0.863178	0.0397727	0.917708	0.898487	0.234375
0.887402	0.95843	0.792614	0.73913	0.935912	0.484375
0.544444	0.925882	1	0.604444	0.898235	0.52983
0.889535	0.726356	0.504261	0.852713	0.85309	0.440341
0.837185	0.773099	0.768466	0.905462	0.838012	0.860795
0.827719	0.931311	1	0.973051	0.989295	1
0.874449	0.902886	1	0.984581	0.925638	0.960227
0.915584	0.988308	0.921875	0.977273	0.958047	0.958807
0.945122	0.93	0.975852	0.864634	0.954118	1
0.955869	0.907621	1	0.902347	0.921478	0.681818
0.935626	0.931592	1	0.928571	0.889925	1
0.858617	0.754373	0.90767	0.921569	0.831633	0.681818
0.751037	0.809642	0.681818	0.961618	0.820766	0.681818
0.7597	0.920525	0.995739	0.699625	0.951389	1
0.775595	0.910138	0.473011	0.91727	0.926843	0.5
0.890739	0.82134	0.681818	0.967742	0.8567	0.802557
0.864346	0.876039	0.5	0.819928	0.91759	0.965909
0.922937	0.801515	1	0.757933	0.965909	1
0.943396	0.844929	1	0.899057	0.836085	1
0.957582	0.552483	0.93608	0.925769	0.950903	1
0.909569	0.792763	0.278409	0.932702	0.870066	0.77983
0.805584	0.744643	1	0.742503	0.91369	1
0.906926	0.808789	0.99858	0.926407	0.822447	1
0.90644	0.814815	0	0.748481	0.768519	0.420455
0.964661	0.752163	0.681818	0.921681	0.784302	0.681818
0.544739	0.645238	0.741477	0.774828	0.829762	1
0.885593	0.675882	0.181818	0.850636	0.797059	1
0.907547	0.825309	0.99858	0.95566	0.814305	1
0.768279	0.71393	1	0.878515	0.794776	0.865057
0.934552	0.822581	1	0.912416	0.834677	0.84233
0.987931	0.72807	1	0.991379	0.829825	1
0.894491	0.928635	1	0.968254	0.85281	1
0.920173	0.854981	0.81108	0.899676	0.906053	0.805398
0.969727	0.873178	1	0.899414	0.838921	0.596591
0.813802	0.821259	0.987216	0.811198	0.91152	1
0.891798	0.837472	0.973011	0.84904	0.847065	1
	0.81798	1		0.889012	0.971591
	0.836605	0.394886		0.916859	0.40767
	0.899123	0.678977		0.947368	0.34517
	0.852357	0.805398		0.883375	0.759943
	0.192521			0.768006
	0.973467			0.882075
	0.9			0.710606

## Sheet: P4
Speaking - single	Listening - single	Imagining - single	Speaking - multi	Listening - multi	Imagining - multi
0.848928	0.703836	0.811611	0.945419	0.719001	0.830569
0.90754	0.260714	0.992891	0.691203	0.327976	0.982227
0.846782	0.820755	1	0.955576	0.849612	1
0.653028	0.500588	1	0.801146	0.612941	0.872038
0.868637	0.926072	0.310427	0.856322	0.953725	0.586493
0.647783	0.492711	0.430095	0.889163	0.659621	0.71564
0.907895	0.861175	0.419431	0.947368	0.932028	0.853081
0.792808	0.753783	0.458531	0.883562	0.727648	0
0.850788	0.327932	1	0.987025	0.85571	0.969194
0.935795	0.774854	0.848341	0.917335	0.768421	0.728673
0.75256	0.816667	0.367299	0.93942	0.712879	0.296209
0.4025	0.679104	0.5	0.819167	0.950871	0.650474
0.791159	0.861917	0.981043	0.964939	0.721311	0.921801
0.47516	0.500693	1	0.802885	0.301247	0.946682
0.768595	0.793042	0.914692	0.890725	0.846698	0.988152
0.802632	0.689376	0.438389	0.821429	0.787529	0.468009
0.878655	0.650744	0.956161	0.857456	0.723945	0.907583
0.931129	0.650768	0.651659	0.954086	0.890351	0.867299
0.369458	0.740499	0.848341	0.706897	0.833135	0.819905
0.771615	0.682324	0.779621	0.728385	0.932633	0.840047
0.822259	0.92284	0.831754	0.871262	0.824846	0.972749
0.875433	0.663594	0.598341	0.934256	0.858871	0.528436
0.924585	0.85794	0	0.987934	0.898263	0
0.903052	0.821429	0.558057	0.913824	0.96793	1
0.817292	0.500758	0.651659	0.898042	0.837121	0.267773
0.586052	0.884204	1	0.787402	0.869952	0.595972
0.933333	0.922149	0.957346	0.9275	0.894189	1
0.891459	0.76267	0.342417	0.932384	0.791718	0.287915
0.780632	0.351617	0.751185	0.72332	0.745381	0.937204
0.914498	0.416667	0.848341	0.937732	0.867537	1
0.835737	0.557783	0.940758	0.855769	0.516509	0.880332
0.842626	0.765237	0.949052	0.78777	0.414786	0.925355
0.893137	0.775805	0.168246	0.934314	0.879023	0
0.82328	0.517857	0.459716	0.936279	0.947024	0.96564
0.928161	0.736842	1	0.880268	0.85727	1
0.830078	0.696011	0.7891	0.941406	0.784044	0.7109
0.835455	0.108033	1	0.91	0.23892	1
0.874881	0.983607	0.863744	0.930277	0.911728	1
0.718472	0.735882	0.356635	0.814387	0.815882	0.156398
0.715474	0.695906	0.528436	0.832779	0.723392	0.67891
0.908602	0.845294	0.720379	0.836918	0.859412	0.622038
0.888686	0.792215	0.774882	0.923358	0.751096	0.979858
0.93672	0.804835	0.940758	0.710339	0.883844	0.956161
0.696864	0.803461	0.151659	0.926829	0.853523	0.240521
0.821005	0.916071	0.808057	0.789954	0.949405	0.990521
0.914966	0.751244	0.82109	0.962585	0.879353	0.994076
0.603336	0.674379	0.964455	0.903614	0.636005	1
0.924319	0.519053	1	0.905146	0.713626	0.924171
0.542063	0.761665	1	0.718254	0.712484	0.949052
0.266488	0.655383	0.646919	0.499109	0.832408	0.542654
0.569356	0.830904	0.799763	0.411605	0.59621	0.731043
0.92148	0.709766	0.947867	0.481949	0.825997	1
0.987192	0.741935	1	0.854187	0.599078	0.864929
0.836832	0.616667	1	0.802481	0.57803	0.975118
0.936239	0.707196	1	0.831316	0.906328	1
0.7369	0.625297	0.835308	0.90393	0.547506	0.885071
0.95122	0.794737	0.896919	0.957582	0.874854	1
	0.792936	0.650474		0.795706	0.768957
	0.720679	0.758294		0.863426	0.736967
	0.539697	1		0.903657	1

## Sheet: P5
Speaking - single	Listening - single	Imagining - single	Speaking - multi	Listening - multi	Imagining - multi
0.499079	0.499423	0.997429	0.488029	0.810624	0.380463
0.974474	0.855161	0.83419	0.942943	0.703108	0.727506
0.883117	0.392099	0.380463	0.893939	0.487028	0.380463
0.923993	0.95011	0.183805	0.894689	0.476425	0.966581
0.773752	0.644623	0.620823	0.828502	0.409765	0.697943
0.850171	0.559322	0.212082	0.739726	0.937556	0.236504
0.918919	0.708187	0.979434	0.727345	0.911696	0.586118
0.746914	0.702114	0.948586	0.877315	0.874378	0.692802
0.864162	0.69727	0.38946	0.888247	0.51799	0.462725
0.823887	0.648618	0.930591	0.890688	0.78053	0.586118
0.890984	0.818513	1	0.881967	0.87828	0.955013
0.434555	0.561164	0.579692	0.688482	0.742874	0.757069
0.796625	0.716049	0.600257	0.746892	0.564815	0.748072
0.658287	0.377976	0.730077	0.742086	0.364881	0.679949
0.931155	0.844567	0	0.84014	0.911967	0.11054
0.739324	0.40097	0.969152	0.55605	0.939058	0.997429
0.679702	0.85372	0.79563	0.832402	0.935687	0.880463
0.859633	0.458333	0.160668	0.92844	0.429545	0.874036
0.962727	0.583529	0.940874	0.909091	0.841765	0.426735
0.836364	0.506772	0.119537	0.925	0.339165	0.119537
0.933735	0.499424	0.178663	0.953528	0.663018	0.678663
0.604717	0.478637	0.299486	0.622642	0.311778	0.515424
0.848263	0.952711	0.160668	0.474406	0.499369	0.380463
0.893302	0.0181818	0.372751	0.94081	0.388636	0.946015
0.499182	0.727047	0.757069	0.440262	0.833127	0.880463
0.478178	0.902331	0.374036	0.659393	0.8596	0.479434
0.570255	0.896163	0.81491	0.476277	0.450903	0.281491
0.856495	0.6267	0.90874	0.866314	0.717553	0.748072
0.897476	0.488849	0.746787	0.870662	0.549509	0.233933
0.676501	0.711623	0.320051	0.725331	0.415022	0.191517
0.811338	0.23534	0.606684	0.776022	0.606481	0.885604
0.569048	0.0866575	0.796915	0.830952	0.660248	0.880463
0.660235	0.362827	0.543702	0.145973	0.819477	1
0.744059	0.673939	0.803342	0.709324	0.915094	0.5
0.251073	0.830409	0.547558	0.466738	0.452632	0.960154
0.787053	0.517313	0.880463	0.806644	0.65097	0.636247
0.352713	0.315598	0.525707	0.599806	0.468659	0.568123
0.254016	0.738184	0.541131	0.908635	0.697139	0.31491
0.344094	0.613529	0.799486	0.645669	0.661765	0.876607
0.508711	0.8625	0.290488	0.790941	0.842857	0.885604
0.981197	0.611867	0.589974	0.946154	0.773177	0.830334
0.83359	0.746393	0.5	0.83282	0.842397	0.595116
0.573789	0.72696	0.312339	0.475771	0.505502	0
0.759091	0.717667	0.953728	0.87	0.82448	0.994859
0.871272	0.918713	0.88946	0.94584	0.930409	1
0.655331	0.0539359	0.0796915	0.76011	0.221574	0.911311
0.464544	0.601415	1	0.410275	0.648585	0.269923
0.634934	0.675	1	0.288079	0.499242	0.96144
0.507614	0.46369	0.92545	0.73181	0.473214	0.619537
0.411862	0.721765	0.719794	0.205107	0.713529	0.804627
0.276208	0.356242	0.48072	0.398359	0.924968	0.955013
0.592275	0.671216	0.880463	0.848712	0.893921	0.557841
0.599421	0.637346	0.960154	0.849421	0.969136	0.866324
0.780952	0.710526	0.365039	0.717143	0.719298	0.163239
0.60214	0.504155	0.92545	0.931907	0.837258	0.956298
0.911111	0.500594	0.880463	0.963492	0.881829	0.613111
0.836299	0.718894	0.880463	0.911032	0.669931	0.619537
0.851301	0.756841	0.911311	0.3829	0.14801	0.542416
	0.707404	1		0.454951	0.979434
	0.354966	0.294344		0.587472	0.308483

## Sheet: P6
Speaking - single	Listening - single	Imagining - single	Speaking - multi	Listening - multi	Imagining - multi
0.389163	0.866745	1	0.490148	0.932193	0.899449
0.675537	0.764118	0.998623	0.943705	0.862941	0.926997
0.731221	0.81335	1	0.745305	0.791718	0.988981
0.736789	0.840858	0.590909	0.650407	0.857788	0.893939
0.868677	0.895429	0.738292	0.882296	0.882964	0.5
0.681261	0.776239	0.866391	0.88704	0.913994	1
0.756303	0.942901	0.926997	0.901027	0.683642	0.238292
0.713053	0.896149	0.780992	0.952535	0.921596	0.986226
0.891382	0.890921	0.176309	0.792639	0.848045	0.823691
0.719016	0.8125	0.847107	0.86755	0.932566	0.65978
0.717647	0.956697	0.859504	0.766667	0.956697	0.946281
0.955556	0.932836	0.811295	0.937963	0.939055	1
0.750791	0.548214	0.724518	0.943829	0.820833	0.5
0.845563	0.564394	0.399449	0.896758	0.899242	0.414601
0.847751	0.860422	0.727273	0.425606	0.942928	0.958678
0.853659	0.617647	0.380165	0.818089	0.647614	0.900826
0.912785	0.927743	0.665289	0.978196	0.925067	0.202479
0.894819	0.676023	0.447658	0.972527	0.989474	0.385675
0.869912	0.73753	0.939394	0.741593	0.855701	0.792011
0.631818	0.929724	0.411846	0.927273	0.888249	0.151515
0.351885	0.78869	0.150138	0.872531	0.755357	0.880165
0.816429	0.925558	0.443526	0.925714	0.905087	0.949036
0.865876	0.892424	1	0.945255	0.924242	0.687328
0.876884	0.809584	0.995868	0.987437	0.964061	0.786501
0.761404	0.972684	0.910468	0.908772	0.922803	1
0.69631	0.541667	0.677686	0.897824	0.848136	0.936639
0.694042	0.895044	0.592287	0.853462	0.852041	0.363636
0.761905	0.946429	1	0.891026	0.925115	0.482094
0.829688	0.853856	0.5	0.751563	0.901741	0.571625
0.749067	0.912578	1	0.931903	0.756467	0.792011
0.753791	0.890519	0.869146	0.885816	0.95316	1
0.915761	0.823326	0.881543	0.984601	0.906467	0.692837
0.845146	0.669188	1	0.940678	0.959422	1
0.159292	0.841049	0.623967	0.346116	0.859568	1
0.602778	0.88538	0.103306	0.927778	0.873684	0.0578512
0.586356	0.966704	0.0950413	0.687392	0.827414	0.290634
0.898347	0.891224	1	0.890083	0.986403	0.986226
0.247967	0.921745	0.0247934	0.817073	0.927978	0.0647383
0.779412	0.866471	0.360882	0.697232	0.870588	0.964187
0.728507	0.922759	0.820937	0.532127	0.928656	0.575758
0.889992	0.773214	1	0.975186	0.942262	0.323691
0.460914	0.861265	0.623967	0.643655	0.987236	1
0.228905	0.925926	0.553719	0.499102	0.954475	1
0.687196	0.518182	1	0.746353	0.877273	1
0.36692	0.946953	0.849862	0.444867	0.990971	0.841598
0.86553	0.717662	0.772727	0.585227	0.818408	0.176309
0.726613	0.608158	0.676309	0.110484	0.500618	0.640496
0.281142	0.0942928	0.323691	0.385813	0.21402	0.669421
0.724638	0.616646	0.323691	0.581522	0.52396	0.713499
0.499065	0.427285	0.876033	0.736449	0.34349	0.859504
0.627273	0.208333	0.545455	0.499091	0.203947	0.257576
0.663033	0.755102	0.488981	0.863231	0.705539	0.800275
0.545531	0.437059	0.460055	0.440978	0.395882	0.661157
0.381	0.67083	0.628099	0.381	0.498662	0.754821
0.665146	0.863797	0.50551	0.307482	0.877948	0.993113
0.499259	0.62788	0.393939	0.571852	0.53053	0.235537
0.884137	0.417458	0.725895	0.746501	0.413895	0.823691
0.570547	0.418157	0.980716	0.616402	0.47868	1
0.501016	0.687644	1	0.734756	0.632217	0.760331
	0.654386	0.823691		0.500585	1

## Sheet: P7
Speaking - single	Listening - single	Imagining - single	Speaking - multi	Listening - multi	Imagining - multi
0.860409	0.883354	0.626223	0.906137	0.690416	0.626223
0.942661	0.900463	0.330724	0.902523	0.834877	0.330724
0.875146	0.966501	0.749511	0.994166	0.862903	0.749511
0.498858	0.889977	0.344423	0.498858	0.873848	0.344423
0.962578	0.949405	0.524462	0.95842	0.701786	0.524462
0.75	0.874452	1	0.524752	0.861842	1
0.793673	0.924175	0.872798	0.85282	0.837645	0.872798
0.825668	0.974502	1	0.878075	0.816542	1
0.947205	0.84763	0.798434	0.700311	0.933973	0.798434
0.893303	0.850877	1	0.908059	0.846199	1
0.919604	0.942263	1	0.920705	0.827945	1
0.919018	0.969098	1	0.730061	0.720025	1
0.931144	0.932783	0.682975	0.902542	0.966981	0.682975
0.885417	0.926366	0.992172	0.916667	0.533848	0.992172
0.856187	0.90303	1	0.968785	0.741667	1
0.978339	0.877424	0.749511	0.800241	0.398199	0.749511
0.793631	0.930536	1	0.858599	0.643741	1
0.880765	0.936471	1	0.779528	0.804706	1
0.926007	0.990011	0.499022	0.89445	0.916759	0.499022
0.893642	0.945335	1	0.909827	0.965015	1
0.879386	0.923939	0.749511	0.883772	0.70342	0.749511
0.920991	0.914286	1	0.933962	0.870833	1
0.908772	0.905977	0.945205	0.874854	0.948251	0.945205
0.655544	0.940531	1	0.733046	0.797921	1
0.954009	0.839074	0.749511	0.929245	0.785629	0.749511
0.681212	0.927098	0.735812	0.922424	0.691197	0.735812
0.910011	0.922727	1	0.880765	0.876515	1
0.875159	0.861174	0.381605	0.86242	0.765237	0.381605
0.979381	0.957647	0.749511	0.85567	0.886471	0.749511
0.902778	0.839623	0.749511	0.783951	0.730855	0.749511
0.97337	0.908991	1	0.856749	0.816886	1
0.928834	0.986973	0.295499	0.922699	0.664392	0.295499
0.837438	0.865672	0.749511	0.848522	0.851368	0.749511
0.811777	0.745983	1	0.881178	0.924598	1
0.936111	0.92313	1	0.89537	0.721607	1
0.915423	0.93884	0.749511	0.947761	0.920555	0.749511
0.853297	0.940936	0.872798	0.959623	0.928655	0.872798
0.946833	0.900346	0.739726	0.86991	0.892281	0.739726
0.957547	0.797068	0.213307	0.90566	0.736883	0.213307
0.838832	0.957181	0.749511	0.878173	0.886708	0.749511
0.870602	0.917627	0.876712	0.574347	0.78629	0.876712
0.743617	0.878538	0.833659	0.906383	0.714033	0.833659
0.906599	0.912809	1	0.920812	0.499228	1
0.939914	0.810845	0	0.886266	0.848045	0
0.868726	0.95061	0.154599	0.752896	0.874584	0.154599
0.923648	0.902765	0.890411	0.891835	0.775201	0.890411
0.886435	0.914706	1	0.879075	0.646471	1
0.915854	0.934758	0.499022	0.985366	0.528291	0.499022
0.913282	0.896766	1	0.877058	0.821517	1
0.90162	0.92036	0.747554	0.884259	0.664127	0.747554
0.871827	0.940618	0.947162	0.864213	0.843824	0.947162
0.820312	0.925	0.58317	0.770833	0.499405	0.58317
0.959685	0.733236	0.76908	0.797443	0.754373	0.76908
0.85636	0.968962	0.927593	0.962719	0.691309	0.927593
	0.874069	0.463796		0.94665	0.463796
	0.965389	0.749511		0.655748	0.749511
	0.902339	0.710372		0.824561	0.710372
	0.875516	0.499022		0.822558	0.499022
	0.880303	0.277886		0.74697	0.277886
	0.915022	0.749511		0.843202	0.749511

## Sheet: P8
Speaking - single	Listening - single	Imagining - single	Speaking - multi	Listening - multi	Imagining - multi
0.690287	0.722926	0.96788	0.683917	0.698157	1
0.950205	0.95	0.941113	0.899045	0.929545	0.98394
0.811433	0.908776	0.69379	0.790102	0.878176	0.664882
0.893324	0.837001	0.5	0.791001	0.83425	0.449679
0.943307	0.94152	0.279443	0.983465	0.902924	0.494647
0.970859	0.86131	0.994647	0.952454	0.894643	0.767666
0.72791	0.938836	0.62848	0.917251	0.929335	0.862955
0.895726	0.867946	0.875803	0.905128	0.909142	0.862955
0.576672	0.898235	1	0.924144	0.915294	0.800857
0.872143	0.89092	0.701285	0.862143	0.936321	0.862955
0.7578	0.658179	0.862955	0.881773	0.654321	1
0.714676	0.767172	0.400428	0.837739	0.744871	0.657388
0.750426	0.769679	0.188437	0.808348	0.89723	0.542827
0.883402	0.637206	0.616702	0.836077	0.647713	0.572805
0.764706	0.698753	0.972163	0.829412	0.651662	1
0.982602	0.952114	0.508565	0.951589	0.88495	0.486081
0.828358	0.658158	0.5	0.958209	0.68424	0.362955
0.969325	0.865132	0.752677	0.967791	0.878289	0.93576
0.793496	0.711854	0.137045	0.896748	0.647541	0.910064
0.978885	0.948511	0.656317	0.955236	0.972084	0.95182
0.590372	0.692239	0.880086	0.63598	0.687779	0.482869
0.9	0.832373	0.832976	0.87807	0.854263	0.448608
0.823481	0.744417	0.5	0.916256	0.778536	0.547109
0.930141	0.83241	0.382227	0.941915	0.826177	0.178801
0.911223	0.90625	0.995717	0.932161	0.897406	0.62955
0.911994	0.98802	0.862955	0.970405	0.868222	1
0.949367	0.812945	0.650964	0.980222	0.822447	0.555675
0.939895	0.794118	0.567452	0.94338	0.810766	0.796574
0.885856	0.878104	0.820128	0.871795	0.904628	0.842612
0.911381	0.930303	0.579229	0.962641	0.929545	0.862955
0.940945	0.785538	0.970021	0.95748	0.812732	0.920771
0.741111	0.901119	0.678801	0.802222	0.973259	0.353319
0.918199	0.888568	0.5	0.905331	0.810046	0.927195
0.968569	0.873457	0.259101	0.992556	0.887346	0.243041
0.825944	0.691228	0.423983	0.901478	0.861404	0.234475
0.928454	0.852132	0.604925	0.914474	0.645805	0.382227
0.951872	0.895285	0.374732	0.93984	0.942434	0.362955
0.884155	0.924706	0.415418	0.912556	0.92	0.458244
0.82654	0.917638	0.271949	0.95545	0.900875	0.137045
0.739706	0.841071	0.637045	0.669118	0.904762	0.604925
0.909238	0.937673	0.444325	0.884117	0.92313	0.229122
0.732276	0.934908	0.490364	0.876866	0.903226	0.48394
0.894231	0.697743	0.817987	0.952663	0.792755	0.598501
0.7625	0.914394	0.586724	0.704167	0.916667	0.38651
0.823142	0.843016	0.487152	0.805268	0.86712	0.835118
0.757018	0.587171	0.85439	0.923684	0.697368	0.59636
0.708333	0.90784	0.873662	0.941358	0.898212	1
0.59831	0.778536	1	0.894777	0.745658	0.956103
0.854866	0.881944	0.317987	0.887584	0.861111	0.958244
0.916529	0.918172	0.752677	0.804132	0.930023	1
0.814495	0.946517	0.388651	0.896462	0.957711	0.56424
0.556716	0.817857	1	0.499254	0.845833	1
0.809249	0.877358	1	0.86922	0.886792	0.949679
0.929921	0.965935	0.958244	0.956693	0.972864	0.850107
0.885067	0.815882	0.705567	0.859899	0.857647	0.894004
0.966142	0.652632	1	0.72126	0.743275	0.69379
	0.919294	0.811563		0.952081	0.997859
	0.710972	0.963597		0.808207	0.869379
	0.682945	0.862955		0.719388	0.961456
	0.850825			0.860849

## Sheet: P9
Speaking - single	Listening - single	Imagining - single	Speaking - multi	Listening - multi	Imagining - multi
0.80597	0.948733	1	0.810945	0.978111	0.968652
0.887339	0.945061	0.253918	0.889485	0.970033	0.170846
0.928642	0.990525	1	0.950446	0.943878	0.996865
0.928112	0.996437	0.915361	0.945279	0.972684	0.959248
0.782166	0.957973	0.452978	0.811465	0.97466	0.484326
0.833996	0.93631	1	0.885686	0.960119	1
0.672669	0.961443	0.382445	0.706568	0.955846	0.700627
0.930636	0.981908	1	0.847399	0.969846	1
0.872396	0.968245	0.89185	0.862847	0.955543	0.811912
0.939326	0.959141	0.703762	0.967416	0.891967	0.952978
0.934087	0.935351	0.366771	0.97081	0.942228	0.840125
0.982659	0.930556	0.985893	0.977842	0.956019	1
0.841286	0.911765	0.873041	0.923237	0.961765	0.84953
0.80381	0.94826	0.200627	0.812381	0.893845	0.200627
0.91453	0.883354	1	0.957265	0.91488	1
0.888165	0.972705	1	0.944625	0.956576	1
0.950287	0.906818	0.916928	0.974187	0.934091	0.898119
0.919149	0.942438	0.200627	0.884043	0.919865	0.459248
0.849026	0.946199	0.902821	0.918831	0.95731	1
0.955307	0.95283	0.684953	0.959963	0.991745	0.330721
0.77707	0.911696	1	0.907643	0.961988	0.833856
0.905644	0.827832	1	0.911817	0.893845	1
0.98364	0.983929	0.460815	0.958078	0.965476	0.744514
0.995192	0.839862	0.943574	0.934615	0.882488	1
0.924125	0.932216	1	0.97179	0.960641	0.948276
0.772822	0.946759	0.570533	0.906639	0.95216	0.57837
0.870432	0.934864	0.321317	0.900332	0.959057	0.0031348
0.977273	0.820455	1	0.98511	0.872727	1
0.953552	0.978856	0.459248	0.959927	0.980721	0.5
0.932143	0.948946	0.913793	0.942857	0.95394	1
0.932292	0.930055	0.979624	0.933333	0.828947	0.874608
0.984767	0.908578	0.666144	0.975806	0.959368	0.424765
0.889317	0.936321	0.821317	0.944177	0.971108	1
0.978571	0.861557	1	0.972449	0.911001	0.907524
0.95203	0.89905	0.54232	0.964945	0.942993	0.829154
0.789272	0.966471	1	0.831418	0.942941	1
0.985409	0.887061	0.710031	0.939689	0.900768	0.775862
0.811146	0.943604	1	0.923633	0.974553	1
0.865497	0.923788	0.923197	0.902534	0.957275	0.296238
0.953061	0.852459	0.200627	0.952041	0.931274	0.65674
0.976908	0.87831	0.31348	0.916667	0.96343	0.0736677
0.776025	0.824622	0.61442	0.985279	0.881706	0.724138
0.885954	0.91121	1	0.884754	0.961154	1
0.767202	0.9293	0.0877743	0.823394	0.941691	0.738245
0.941882	0.966704	0.822884	0.918819	0.963883	0.799373
0.958692	0.949074	0.200627	0.96988	0.955247	0.200627
0.964878	0.896471	1	0.983415	0.914706	1
0.976895	0.892099	0.622257	0.926987	0.956368	0.700627
0.909794	0.912442	0.967085	0.920103	0.813364	1
0.936149	0.971429	0.797806	0.97446	0.979167	0.810345
0.860795	0.922264	0.858934	0.891098	0.930348	0.874608
0.921947	0.933662	1	0.928903	0.951754	1
0.986014	0.956371	0.794671	0.984266	0.925208	1
0.928205	0.980375	1	0.963248	0.980375	0.982759
0.963717	0.953216	0.700627	0.948673	0.954386	0.50627
0.927632	0.944697	0.440439	0.965226	0.932576	0.19906
0.934375	0.949769	0.514107	0.9375	0.960739	0.322884
	0.931116	0.946708		0.893705	0.873041
	0.948084			0.987021
	0.826303			0.837469

## Sheet: P10
Speaking - single	Listening - single	Imagining - single	Speaking - multi	Listening - multi	Imagining - multi
0.979015	0.792262	0.66276	0.963504	0.76369	0.911458
0.916396	0.686887	0.873698	0.967532	0.662801	1
0.752688	0.878116	0.86849	0.761137	0.970914	1
0.785217	0.808314	0.877604	0.748696	0.941109	1
0.85617	0.915152	0.588542	0.858723	0.954545	0.411458
0.978175	0.762346	0.479167	0.929894	0.74537	0.360677
0.791667	0.907018	0.911458	0.927083	0.822222	0.533854
0.915952	0.943548	0.597656	0.846484	0.937965	0.588542
0.938687	0.667813	0.679688	0.969775	0.789546	0.791667
0.7571	0.904378	0.5	0.935725	0.937788	0.83724
0.76378	0.861557	0.798177	0.906496	0.811496	0.984375
0.495268	0.784994	0.143229	0.820978	0.843632	0
0.810307	0.741176	0.833333	0.773026	0.683529	0.799479
0.870048	0.881798	0.911458	0.908875	0.901221	1
0.938017	0.936589	0.411458	0.657025	0.931487	0.954427
0.934483	0.9114	0.911458	0.939655	0.801354	1
0.882353	0.948337	1	0.820934	0.981591	1
0.859195	0.741228	0.729167	0.888889	0.886513	0.544271
0.948307	0.879975	0.911458	0.891266	0.965174	0.959635
0.76297	0.79717	0.502604	0.942755	0.848467	0.911458
0.581158	0.881031	0.911458	0.735528	0.903509	0.911458
0.793522	0.945614	0.345052	0.840756	0.947368	0.588542
0.986339	0.37754	0.575521	0.925319	0.395598	0.50651
0.925889	0.879412	0.664062	0.823123	0.876471	0.809896
0.526902	0.65677	0.841146	0.879406	0.842637	0.666667
0.935085	0.900115	0.634115	0.948223	0.792725	0.957031
0.718858	0.79419	0.5	0.957612	0.770705	0.292969
0.791667	0.960648	0.5	0.653736	0.891975	0.411458
0.941931	0.865152	0.869792	0.906486	0.934848	0.363281
0.695811	0.857936	0.992188	0.749545	0.880688	0.661458
0.876736	0.865299	0.911458	0.948785	0.952721	0.911458
0.829247	0.902976	0.911458	0.987741	0.855952	0.958333
0.90128	0.994898	0.447917	0.972578	0.913994	0.727865
0.818482	0.947891	0.911458	0.948845	0.940447	0.911458
0.95614	0.561791	0.888021	0.936842	0.499369	0.497396
0.670213	0.903607	0.0520833	0.921733	0.906716	0.414062
0.886435	0.806052	0.5	0.92429	0.929161	0.595052
0.785846	0.797811	0.559896	0.834559	0.900346	0.911458
0.871599	0.757075	0.514323	0.951531	0.883844	0.820312
0.867871	0.544321	0.296875	0.836502	0.950139	0.492188
0.597792	0.904063	1	0.934543	0.828442	0.675781
0.773585	0.530023	0.177083	0.499142	0.769053	0.795573
0.718062	0.832547	0.911458	0.846916	0.707547	0.0729167
0.864841	0.821429	0.911458	0.85689	0.919048	0.911458
0.745586	0.65513	0.703125	0.866774	0.644623	0.33724
0.943674	0.813896	0.927083	0.810225	0.893921	0.949219
0.860849	0.879032	0.394531	0.893868	0.866935	0.433594
0.786751	0.971212	0.911458	0.710526	0.913636	0.419271
0.741998	0.809942	0.298177	0.72066	0.70117	0.265625
0.698582	0.667458	0.5	0.855496	0.865202	0.816406
0.849462	0.632471	0.71875	0.943304	0.730598	0.796875
	0.848693	1		0.836314	0.776042
	0.847222	1		0.967593	0.911458
	0.853496	0.824219		0.95838	0.691406
	0.707237	0.588542		0.811404	0
	0.395773	0.885417		0.499271	0.848958
	0.838588	0.463542		0.838588	0.882812
	0.812189			0.671642
	0.942941			0.923529

[truncated: 6 more sheets: P11, P12, P13, P14, P15, P16]
